# Supplementary material for: Regulation of potassium homeostasis in Mycoplasma bovis by the diadenylate cyclase CdaM
Source: Front Microbiol. 2026 Mar 13;17:1757129. doi: 10.3389/fmicb.2026.1757129 (PMC13022847; doi:10.3389/fmicb.2026.1757129)
Supplement: Supplementary file 3 [file Table_3.XLSX]

## Sheet: Sheet1
Table S4 GO enrichment
Category	GO.ID	Term	Up	Down	DEG	Total	Pvalue	#VALUE!	FDR	Up_Gene	Down_Gene
BP	GO:0055085	transmembrane transport	4	9	13	26	7.72406e-05	4.11215	0.0182288	gene-MBOV_RS01365(MBOV_RS01365-273),gene-MBOV_RS02015(MBOV_RS02015-415),gene-MBOV_RS02645(MBOV_RS02645-544),gene-MBOV_RS02650(MBOV_RS02650-545)	gene-MBOV_RS01620(MBOV_RS01620-324),gene-MBOV_RS02120-438(atpD),gene-MBOV_RS02125-439(atpG),gene-MBOV_RS02130-440(atpA),gene-MBOV_RS02140-442(atpF),gene-MBOV_RS02745(MBOV_RS02745-564),gene-MBOV_RS02840(MBOV_RS02840-583),gene-MBOV_RS03645(MBOV_RS03645-740),gene-MBOV_RS03730(MBOV_RS03730-756)
MF	GO:0015267	channel activity	0	5	5	7	0.00248773	2.6042	0.171005	-	gene-MBOV_RS01620(MBOV_RS01620-324),gene-MBOV_RS02120-438(atpD),gene-MBOV_RS02125-439(atpG),gene-MBOV_RS02130-440(atpA),gene-MBOV_RS02140-442(atpF)
MF	GO:0022803	passive transmembrane transporter activity	0	5	5	7	0.00248773	2.6042	0.171005	-	gene-MBOV_RS01620(MBOV_RS01620),gene-MBOV_RS02120(atpD),gene-MBOV_RS02125(atpG),gene-MBOV_RS02130(atpA),gene-MBOV_RS02140(atpF)
BP	GO:0006810	transport	4	9	13	38	0.00692691	2.15946	0.150727	gene-MBOV_RS01365(MBOV_RS01365),gene-MBOV_RS02015(MBOV_RS02015),gene-MBOV_RS02645(MBOV_RS02645),gene-MBOV_RS02650(MBOV_RS02650)	gene-MBOV_RS01620(MBOV_RS01620),gene-MBOV_RS02120(atpD),gene-MBOV_RS02125(atpG),gene-MBOV_RS02130(atpA),gene-MBOV_RS02140(atpF),gene-MBOV_RS02745(MBOV_RS02745),gene-MBOV_RS02840(MBOV_RS02840),gene-MBOV_RS03645(MBOV_RS03645),gene-MBOV_RS03730(MBOV_RS03730)
BP	GO:0051179	localization	4	9	13	38	0.00692691	2.15946	0.150727	gene-MBOV_RS01365(MBOV_RS01365),gene-MBOV_RS02015(MBOV_RS02015),gene-MBOV_RS02645(MBOV_RS02645),gene-MBOV_RS02650(MBOV_RS02650)	gene-MBOV_RS01620(MBOV_RS01620),gene-MBOV_RS02120(atpD),gene-MBOV_RS02125(atpG),gene-MBOV_RS02130(atpA),gene-MBOV_RS02140(atpF),gene-MBOV_RS02745(MBOV_RS02745),gene-MBOV_RS02840(MBOV_RS02840),gene-MBOV_RS03645(MBOV_RS03645),gene-MBOV_RS03730(MBOV_RS03730)
BP	GO:0051234	establishment of localization	4	9	13	38	0.00692691	2.15946	0.150727	gene-MBOV_RS01365(MBOV_RS01365),gene-MBOV_RS02015(MBOV_RS02015),gene-MBOV_RS02645(MBOV_RS02645),gene-MBOV_RS02650(MBOV_RS02650)	gene-MBOV_RS01620(MBOV_RS01620),gene-MBOV_RS02120(atpD),gene-MBOV_RS02125(atpG),gene-MBOV_RS02130(atpA),gene-MBOV_RS02140(atpF),gene-MBOV_RS02745(MBOV_RS02745),gene-MBOV_RS02840(MBOV_RS02840),gene-MBOV_RS03645(MBOV_RS03645),gene-MBOV_RS03730(MBOV_RS03730)
BP	GO:0006754	ATP biosynthetic process	0	4	4	6	0.0102188	1.9906	0.150727	-	gene-MBOV_RS02120(atpD),gene-MBOV_RS02125(atpG),gene-MBOV_RS02130(atpA),gene-MBOV_RS02140(atpF)
BP	GO:0009144	purine nucleoside triphosphate metabolic process	0	4	4	6	0.0102188	1.9906	0.150727	-	gene-MBOV_RS02120(atpD),gene-MBOV_RS02125(atpG),gene-MBOV_RS02130(atpA),gene-MBOV_RS02140(atpF)
BP	GO:0009145	purine nucleoside triphosphate biosynthetic process	0	4	4	6	0.0102188	1.9906	0.150727	-	gene-MBOV_RS02120(atpD),gene-MBOV_RS02125(atpG),gene-MBOV_RS02130(atpA),gene-MBOV_RS02140(atpF)
BP	GO:0009205	purine ribonucleoside triphosphate metabolic process	0	4	4	6	0.0102188	1.9906	0.150727	-	gene-MBOV_RS02120(atpD),gene-MBOV_RS02125(atpG),gene-MBOV_RS02130(atpA),gene-MBOV_RS02140(atpF)
BP	GO:0009206	purine ribonucleoside triphosphate biosynthetic process	0	4	4	6	0.0102188	1.9906	0.150727	-	gene-MBOV_RS02120(atpD),gene-MBOV_RS02125(atpG),gene-MBOV_RS02130(atpA),gene-MBOV_RS02140(atpF)
BP	GO:0015985	energy coupled proton transport, down electrochemical gradient	0	4	4	6	0.0102188	1.9906	0.150727	-	gene-MBOV_RS02120(atpD),gene-MBOV_RS02125(atpG),gene-MBOV_RS02130(atpA),gene-MBOV_RS02140(atpF)
BP	GO:0015986	ATP synthesis coupled proton transport	0	4	4	6	0.0102188	1.9906	0.150727	-	gene-MBOV_RS02120(atpD),gene-MBOV_RS02125(atpG),gene-MBOV_RS02130(atpA),gene-MBOV_RS02140(atpF)
BP	GO:0034220	ion transmembrane transport	0	4	4	6	0.0102188	1.9906	0.150727	-	gene-MBOV_RS02120-438(atpD),gene-MBOV_RS02125-439(atpG),gene-MBOV_RS02130-440(atpA),gene-MBOV_RS02140-442(atpF)
BP	GO:0098655	cation transmembrane transport	0	4	4	6	0.0102188	1.9906	0.150727	-	gene-MBOV_RS02120(atpD),gene-MBOV_RS02125(atpG),gene-MBOV_RS02130(atpA),gene-MBOV_RS02140(atpF)
BP	GO:0098660	inorganic ion transmembrane transport	0	4	4	6	0.0102188	1.9906	0.150727	-	gene-MBOV_RS02120(atpD),gene-MBOV_RS02125(atpG),gene-MBOV_RS02130(atpA),gene-MBOV_RS02140(atpF)
BP	GO:0098662	inorganic cation transmembrane transport	0	4	4	6	0.0102188	1.9906	0.150727	-	gene-MBOV_RS02120(atpD),gene-MBOV_RS02125(atpG),gene-MBOV_RS02130(atpA),gene-MBOV_RS02140(atpF)
BP	GO:1902600	proton transmembrane transport	0	4	4	6	0.0102188	1.9906	0.150727	-	gene-MBOV_RS02120(atpD),gene-MBOV_RS02125(atpG),gene-MBOV_RS02130(atpA),gene-MBOV_RS02140(atpF)
MF	GO:0005216	ion channel activity	0	4	4	6	0.0105636	1.97619	0.171005	-	gene-MBOV_RS02120(atpD),gene-MBOV_RS02125(atpG),gene-MBOV_RS02130(atpA),gene-MBOV_RS02140(atpF)
MF	GO:0005261	cation channel activity	0	4	4	6	0.0105636	1.97619	0.171005	-	gene-MBOV_RS02120(atpD),gene-MBOV_RS02125(atpG),gene-MBOV_RS02130(atpA),gene-MBOV_RS02140(atpF)
MF	GO:0015077	monovalent inorganic cation transmembrane transporter activity	0	4	4	6	0.0105636	1.97619	0.171005	-	gene-MBOV_RS02120(atpD),gene-MBOV_RS02125(atpG),gene-MBOV_RS02130(atpA),gene-MBOV_RS02140(atpF)
MF	GO:0015078	proton transmembrane transporter activity	0	4	4	6	0.0105636	1.97619	0.171005	-	gene-MBOV_RS02120(atpD),gene-MBOV_RS02125(atpG),gene-MBOV_RS02130(atpA),gene-MBOV_RS02140(atpF)
MF	GO:0015252	proton channel activity	0	4	4	6	0.0105636	1.97619	0.171005	-	gene-MBOV_RS02120(atpD),gene-MBOV_RS02125(atpG),gene-MBOV_RS02130(atpA),gene-MBOV_RS02140(atpF)
MF	GO:0046933	proton-transporting ATP synthase activity, rotational mechanism	0	4	4	6	0.0105636	1.97619	0.171005	-	gene-MBOV_RS02120(atpD),gene-MBOV_RS02125(atpG),gene-MBOV_RS02130(atpA),gene-MBOV_RS02140(atpF)
MF	GO:0008324	cation transmembrane transporter activity	1	4	5	9	0.0110723	1.95576	0.171005	gene-MBOV_RS02015(MBOV_RS02015)-415	gene-MBOV_RS02120(atpD),gene-MBOV_RS02125(atpG),gene-MBOV_RS02130(atpA),gene-MBOV_RS02140(atpF)
BP	GO:0006812	cation transport	1	4	5	10	0.0183263	1.73693	0.221939	gene-MBOV_RS02015(MBOV_RS02015)-415	gene-MBOV_RS02120(atpD),gene-MBOV_RS02125(atpG),gene-MBOV_RS02130(atpA),gene-MBOV_RS02140(atpF)
CC	GO:0005740	mitochondrial envelope	0	4	4	6	0.0184847	1.73319	0.0908829	-	gene-MBOV_RS02120(atpD),gene-MBOV_RS02125(atpG),gene-MBOV_RS02130(atpA),gene-MBOV_RS02140(atpF)
CC	GO:0005743	mitochondrial inner membrane	0	4	4	6	0.0184847	1.73319	0.0908829	-	gene-MBOV_RS02120(atpD),gene-MBOV_RS02125(atpG),gene-MBOV_RS02130(atpA),gene-MBOV_RS02140(atpF)
CC	GO:0005753	mitochondrial proton-transporting ATP synthase complex	0	4	4	6	0.0184847	1.73319	0.0908829	-	gene-MBOV_RS02120(atpD),gene-MBOV_RS02125(atpG),gene-MBOV_RS02130(atpA),gene-MBOV_RS02140(atpF)
CC	GO:0016469	proton-transporting two-sector ATPase complex	0	4	4	6	0.0184847	1.73319	0.0908829	-	gene-MBOV_RS02120(atpD),gene-MBOV_RS02125(atpG),gene-MBOV_RS02130(atpA),gene-MBOV_RS02140(atpF)
CC	GO:0019866	organelle inner membrane	0	4	4	6	0.0184847	1.73319	0.0908829	-	gene-MBOV_RS02120(atpD),gene-MBOV_RS02125(atpG),gene-MBOV_RS02130(atpA),gene-MBOV_RS02140(atpF)
CC	GO:0031090	organelle membrane	0	4	4	6	0.0184847	1.73319	0.0908829	-	gene-MBOV_RS02120(atpD),gene-MBOV_RS02125(atpG),gene-MBOV_RS02130(atpA),gene-MBOV_RS02140(atpF)
CC	GO:0031966	mitochondrial membrane	0	4	4	6	0.0184847	1.73319	0.0908829	-	gene-MBOV_RS02120(atpD),gene-MBOV_RS02125(atpG),gene-MBOV_RS02130(atpA),gene-MBOV_RS02140(atpF)
CC	GO:0031967	organelle envelope	0	4	4	6	0.0184847	1.73319	0.0908829	-	gene-MBOV_RS02120(atpD),gene-MBOV_RS02125(atpG),gene-MBOV_RS02130(atpA),gene-MBOV_RS02140(atpF)
CC	GO:0031975	envelope	0	4	4	6	0.0184847	1.73319	0.0908829	-	gene-MBOV_RS02120(atpD),gene-MBOV_RS02125(atpG),gene-MBOV_RS02130(atpA),gene-MBOV_RS02140(atpF)
CC	GO:0045259	proton-transporting ATP synthase complex	0	4	4	6	0.0184847	1.73319	0.0908829	-	gene-MBOV_RS02120(atpD),gene-MBOV_RS02125(atpG),gene-MBOV_RS02130(atpA),gene-MBOV_RS02140(atpF)
CC	GO:0045260	plasma membrane proton-transporting ATP synthase complex	0	4	4	6	0.0184847	1.73319	0.0908829	-	gene-MBOV_RS02120(atpD),gene-MBOV_RS02125(atpG),gene-MBOV_RS02130(atpA),gene-MBOV_RS02140(atpF)
CC	GO:0098800	inner mitochondrial membrane protein complex	0	4	4	6	0.0184847	1.73319	0.0908829	-	gene-MBOV_RS02120(atpD),gene-MBOV_RS02125(atpG),gene-MBOV_RS02130(atpA),gene-MBOV_RS02140(atpF)
MF	GO:0015075	ion transmembrane transporter activity	1	4	5	10	0.0190862	1.71928	0.228083	gene-MBOV_RS02015(MBOV_RS02015)	gene-MBOV_RS02120(atpD),gene-MBOV_RS02125(atpG),gene-MBOV_RS02130(atpA),gene-MBOV_RS02140(atpF)
BP	GO:0009141	nucleoside triphosphate metabolic process	0	4	4	7	0.0206892	1.68426	0.221939	-	gene-MBOV_RS02120(atpD),gene-MBOV_RS02125(atpG),gene-MBOV_RS02130(atpA),gene-MBOV_RS02140(atpF)
BP	GO:0009142	nucleoside triphosphate biosynthetic process	0	4	4	7	0.0206892	1.68426	0.221939	-	gene-MBOV_RS02120(atpD),gene-MBOV_RS02125(atpG),gene-MBOV_RS02130(atpA),gene-MBOV_RS02140(atpF)
BP	GO:0009199	ribonucleoside triphosphate metabolic process	0	4	4	7	0.0206892	1.68426	0.221939	-	gene-MBOV_RS02120(atpD),gene-MBOV_RS02125(atpG),gene-MBOV_RS02130(atpA),gene-MBOV_RS02140(atpF)
BP	GO:0009201	ribonucleoside triphosphate biosynthetic process	0	4	4	7	0.0206892	1.68426	0.221939	-	gene-MBOV_RS02120(atpD),gene-MBOV_RS02125(atpG),gene-MBOV_RS02130(atpA),gene-MBOV_RS02140(atpF)
BP	GO:0015672	monovalent inorganic cation transport	0	4	4	7	0.0206892	1.68426	0.221939	-	gene-MBOV_RS02120(atpD),gene-MBOV_RS02125(atpG),gene-MBOV_RS02130(atpA),gene-MBOV_RS02140(atpF)
MF	GO:0008236	serine-type peptidase activity	0	4	4	7	0.0213315	1.67098	0.228083	-	gene-MBOV_RS00875(MBOV_RS00875),gene-MBOV_RS00920(MBOV_RS00920),gene-MBOV_RS01450(MBOV_RS01450),gene-MBOV_RS03240(MBOV_RS03240)
MF	GO:0016825	hydrolase activity, acting on acid phosphorus-nitrogen bonds	0	4	4	7	0.0213315	1.67098	0.228083	-	gene-MBOV_RS00875(MBOV_RS00875),gene-MBOV_RS00920(MBOV_RS00920),gene-MBOV_RS01450(MBOV_RS01450),gene-MBOV_RS03240(MBOV_RS03240)
MF	GO:0017171	serine hydrolase activity	0	4	4	7	0.0213315	1.67098	0.228083	-	gene-MBOV_RS00875(MBOV_RS00875),gene-MBOV_RS00920(MBOV_RS00920),gene-MBOV_RS01450(MBOV_RS01450),gene-MBOV_RS03240(MBOV_RS03240)
BP	GO:0006811	ion transport	1	4	5	11	0.0290589	1.53672	0.274316	gene-MBOV_RS02015(MBOV_RS02015)	gene-MBOV_RS02120(atpD),gene-MBOV_RS02125(atpG),gene-MBOV_RS02130(atpA),gene-MBOV_RS02140(atpF)
BP	GO:0017144	drug metabolic process	0	5	5	11	0.0290589	1.53672	0.274316	-	gene-MBOV_RS02120-438(atpD),gene-MBOV_RS02125-439(atpG),gene-MBOV_RS02130-440(atpA),gene-MBOV_RS02140-442(atpF),gene-MBOV_RS02765-568(MBOV_RS02765)
BP	GO:0072522	purine-containing compound biosynthetic process	0	5	5	11	0.0290589	1.53672	0.274316	-	gene-MBOV_RS02120(atpD),gene-MBOV_RS02125(atpG),gene-MBOV_RS02130(atpA),gene-MBOV_RS02140(atpF),gene-MBOV_RS02865(deoD)
CC	GO:0000275	mitochondrial proton-transporting ATP synthase complex, catalytic sector F(1)	0	3	3	4	0.0301194	1.52115	0.111065	-	gene-MBOV_RS02120(atpD),gene-MBOV_RS02125(atpG),gene-MBOV_RS02130(atpA)
CC	GO:0033178	proton-transporting two-sector ATPase complex, catalytic domain	0	3	3	4	0.0301194	1.52115	0.111065	-	gene-MBOV_RS02120(atpD),gene-MBOV_RS02125(atpG),gene-MBOV_RS02130(atpA)
CC	GO:0045261	proton-transporting ATP synthase complex, catalytic core F(1)	0	3	3	4	0.0301194	1.52115	0.111065	-	gene-MBOV_RS02120(atpD),gene-MBOV_RS02125(atpG),gene-MBOV_RS02130(atpA)
CC	GO:0045262	plasma membrane proton-transporting ATP synthase complex, catalytic core F(1)	0	3	3	4	0.0301194	1.52115	0.111065	-	gene-MBOV_RS02120(atpD),gene-MBOV_RS02125(atpG),gene-MBOV_RS02130(atpA)
BP	GO:0006164	purine nucleotide biosynthetic process	0	4	4	8	0.0359278	1.44457	0.314036	-	gene-MBOV_RS02120(atpD),gene-MBOV_RS02125(atpG),gene-MBOV_RS02130(atpA),gene-MBOV_RS02140(atpF)
BP	GO:0009152	purine ribonucleotide biosynthetic process	0	4	4	8	0.0359278	1.44457	0.314036	-	gene-MBOV_RS02120(atpD),gene-MBOV_RS02125(atpG),gene-MBOV_RS02130(atpA),gene-MBOV_RS02140(atpF)
CC	GO:0005739	mitochondrion	0	4	4	7	0.0367071	1.43525	0.120318	-	gene-MBOV_RS02120(atpD),gene-MBOV_RS02125(atpG),gene-MBOV_RS02130(atpA),gene-MBOV_RS02140(atpF)
CC	GO:0098798	mitochondrial protein complex	0	4	4	7	0.0367071	1.43525	0.120318	-	gene-MBOV_RS02120(atpD),gene-MBOV_RS02125(atpG),gene-MBOV_RS02130(atpA),gene-MBOV_RS02140(atpF)
MF	GO:0022890	inorganic cation transmembrane transporter activity	0	4	4	8	0.0369507	1.43238	0.366868	-	gene-MBOV_RS02120(atpD),gene-MBOV_RS02125(atpG),gene-MBOV_RS02130(atpA),gene-MBOV_RS02140(atpF)
BP	GO:0009260	ribonucleotide biosynthetic process	0	4	4	9	0.056191	1.25033	0.47361	-	gene-MBOV_RS02120(atpD),gene-MBOV_RS02125(atpG),gene-MBOV_RS02130(atpA),gene-MBOV_RS02140(atpF)
MF	GO:0015318	inorganic molecular entity transmembrane transporter activity	0	4	4	9	0.0576535	1.23917	0.534255	-	gene-MBOV_RS02120(atpD),gene-MBOV_RS02125(atpG),gene-MBOV_RS02130(atpA),gene-MBOV_RS02140(atpF)
CC	GO:0016020	membrane	3	7	10	30	0.058609	1.23204	0.169821	gene-MBOV_RS01365(MBOV_RS01365),gene-MBOV_RS02100(plsY),gene-MBOV_RS02650(MBOV_RS02650)	gene-MBOV_RS00085(MBOV_RS00085),gene-MBOV_RS02120(atpD),gene-MBOV_RS02125(atpG),gene-MBOV_RS02130(atpA),gene-MBOV_RS02140(atpF),gene-MBOV_RS02745(MBOV_RS02745),gene-MBOV_RS03645(MBOV_RS03645)
BP	GO:0090407	organophosphate biosynthetic process	1	4	5	13	0.0606362	1.21727	0.493453	gene-MBOV_RS02100(plsY)	gene-MBOV_RS02120(atpD),gene-MBOV_RS02125(atpG),gene-MBOV_RS02130(atpA),gene-MBOV_RS02140(atpF)
CC	GO:0098796	membrane protein complex	0	4	4	8	0.0624957	1.20415	0.169821	-	gene-MBOV_RS02120(atpD),gene-MBOV_RS02125(atpG),gene-MBOV_RS02130(atpA),gene-MBOV_RS02140(atpF)
CC	GO:0098797	plasma membrane protein complex	0	4	4	8	0.0624957	1.20415	0.169821	-	gene-MBOV_RS02120(atpD),gene-MBOV_RS02125(atpG),gene-MBOV_RS02130(atpA),gene-MBOV_RS02140(atpF)
CC	GO:0043227	membrane-bounded organelle	1	5	6	15	0.0662013	1.17913	0.169821	gene-MBOV_RS00545(rpmB)	gene-MBOV_RS02120(atpD),gene-MBOV_RS02125(atpG),gene-MBOV_RS02130(atpA),gene-MBOV_RS02140(atpF),gene-MBOV_RS03060(rpsC)
CC	GO:0043231	intracellular membrane-bounded organelle	1	5	6	15	0.0662013	1.17913	0.169821	gene-MBOV_RS00545(rpmB)	gene-MBOV_RS02120(atpD),gene-MBOV_RS02125(atpG),gene-MBOV_RS02130(atpA),gene-MBOV_RS02140(atpF),gene-MBOV_RS03060(rpsC)
BP	GO:0034654	nucleobase-containing compound biosynthetic process	1	7	8	26	0.0669798	1.17406	0.526908	gene-MBOV_RS03520(MBOV_RS03520)	gene-MBOV_RS02120(atpD),gene-MBOV_RS02125(atpG),gene-MBOV_RS02130(atpA),gene-MBOV_RS02140(atpF),gene-MBOV_RS02865(deoD),gene-MBOV_RS03320(MBOV_RS03320),gene-MBOV_RS03420(MBOV_RS03420)
MF	GO:0016757	transferase activity, transferring glycosyl groups	1	2	3	6	0.072686	1.13855	0.63146	gene-MBOV_RS00315(MBOV_RS00315)	gene-MBOV_RS02865(deoD),gene-MBOV_RS02870(MBOV_RS02870)
BP	GO:0046390	ribose phosphate biosynthetic process	0	4	4	10	0.0814341	1.08919	0.551593	-	gene-MBOV_RS02120(atpD),gene-MBOV_RS02125(atpG),gene-MBOV_RS02130(atpA),gene-MBOV_RS02140(atpF)
BP	GO:0018130	heterocycle biosynthetic process	1	7	8	27	0.081981	1.08629	0.551593	gene-MBOV_RS03520(MBOV_RS03520)	gene-MBOV_RS02120(atpD),gene-MBOV_RS02125(atpG),gene-MBOV_RS02130(atpA),gene-MBOV_RS02140(atpF),gene-MBOV_RS02865(deoD),gene-MBOV_RS03320(MBOV_RS03320),gene-MBOV_RS03420(MBOV_RS03420)
BP	GO:0019438	aromatic compound biosynthetic process	1	7	8	27	0.081981	1.08629	0.551593	gene-MBOV_RS03520(MBOV_RS03520)	gene-MBOV_RS02120(atpD),gene-MBOV_RS02125(atpG),gene-MBOV_RS02130(atpA),gene-MBOV_RS02140(atpF),gene-MBOV_RS02865(deoD),gene-MBOV_RS03320(MBOV_RS03320),gene-MBOV_RS03420(MBOV_RS03420)
BP	GO:1901362	organic cyclic compound biosynthetic process	1	7	8	27	0.081981	1.08629	0.551593	gene-MBOV_RS03520(MBOV_RS03520)	gene-MBOV_RS02120(atpD),gene-MBOV_RS02125(atpG),gene-MBOV_RS02130(atpA),gene-MBOV_RS02140(atpF),gene-MBOV_RS02865(deoD),gene-MBOV_RS03320(MBOV_RS03320),gene-MBOV_RS03420(MBOV_RS03420)
BP	GO:0051301	cell division	2	0	2	3	0.0825127	1.08348	0.551593	gene-MBOV_RS02040(mraZ),gene-MBOV_RS02055(MBOV_RS02055)	-
BP	GO:0046034	ATP metabolic process	1	4	5	15	0.106199	0.973881	0.551593	gene-MBOV_RS00770(pyk)	gene-MBOV_RS02120(atpD),gene-MBOV_RS02125(atpG),gene-MBOV_RS02130(atpA),gene-MBOV_RS02140(atpF)
CC	GO:0043226	organelle	4	11	15	55	0.108665	0.963912	0.256448	gene-MBOV_RS00545-108(rpmB),gene-MBOV_RS00700(rpmF),gene-MBOV_RS01345(rpsO),gene-MBOV_RS04235(rpmG)	gene-MBOV_RS01475(rpsB),gene-MBOV_RS02120(atpD),gene-MBOV_RS02125(atpG),gene-MBOV_RS02130(atpA),gene-MBOV_RS02140(atpF),gene-MBOV_RS03030(rplE),gene-MBOV_RS03060(rpsC),gene-MBOV_RS03080(rplW),gene-MBOV_RS03085(rplD),gene-MBOV_RS03090(rplC),gene-MBOV_RS03095(rpsJ)
CC	GO:0043229	intracellular organelle	4	11	15	55	0.108665	0.963912	0.256448	gene-MBOV_RS00545(rpmB),gene-MBOV_RS00700(rpmF),gene-MBOV_RS01345(rpsO),gene-MBOV_RS04235(rpmG)	gene-MBOV_RS01475(rpsB),gene-MBOV_RS02120(atpD),gene-MBOV_RS02125(atpG),gene-MBOV_RS02130(atpA),gene-MBOV_RS02140(atpF),gene-MBOV_RS03030(rplE),gene-MBOV_RS03060(rpsC),gene-MBOV_RS03080(rplW),gene-MBOV_RS03085(rplD),gene-MBOV_RS03090(rplC),gene-MBOV_RS03095(rpsJ)
BP	GO:0009165	nucleotide biosynthetic process	0	4	4	11	0.111363	0.95326	0.551593	-	gene-MBOV_RS02120(atpD),gene-MBOV_RS02125(atpG),gene-MBOV_RS02130(atpA),gene-MBOV_RS02140(atpF)
BP	GO:1901293	nucleoside phosphate biosynthetic process	0	4	4	11	0.111363	0.95326	0.551593	-	gene-MBOV_RS02120(atpD),gene-MBOV_RS02125(atpG),gene-MBOV_RS02130(atpA),gene-MBOV_RS02140(atpF)
MF	GO:0016491	oxidoreductase activity	0	4	4	11	0.113759	0.944013	0.75177	-	gene-MBOV_RS00075(MBOV_RS00075),gene-MBOV_RS00515(MBOV_RS00515),gene-MBOV_RS01435(MBOV_RS01435),gene-MBOV_RS01500(MBOV_RS01500)
MF	GO:0016776	phosphotransferase activity, phosphate group as acceptor	0	4	4	11	0.113759	0.944013	0.75177	-	gene-MBOV_RS02120(atpD),gene-MBOV_RS02125(atpG),gene-MBOV_RS02130(atpA),gene-MBOV_RS02140(atpF)
CC	GO:0005886	plasma membrane	1	5	6	17	0.117766	0.928982	0.257339	gene-MBOV_RS02100-434(plsY)	gene-MBOV_RS00085(MBOV_RS00085),gene-MBOV_RS02120(atpD),gene-MBOV_RS02125(atpG),gene-MBOV_RS02130(atpA),gene-MBOV_RS02140(atpF)
CC	GO:0071944	cell periphery	1	5	6	17	0.117766	0.928982	0.257339	gene-MBOV_RS02100(plsY)	gene-MBOV_RS00085(MBOV_RS00085),gene-MBOV_RS02120(atpD),gene-MBOV_RS02125(atpG),gene-MBOV_RS02130(atpA),gene-MBOV_RS02140(atpF)
BP	GO:0072521	purine-containing compound metabolic process	1	5	6	20	0.121794	0.914374	0.551593	gene-MBOV_RS00770(pyk)	gene-MBOV_RS02120(atpD),gene-MBOV_RS02125(atpG),gene-MBOV_RS02130(atpA),gene-MBOV_RS02140(atpF),gene-MBOV_RS02865(deoD)
BP	GO:1901137	carbohydrate derivative biosynthetic process	0	4	4	12	0.145492	0.83716	0.551593	-	gene-MBOV_RS02120(atpD),gene-MBOV_RS02125(atpG),gene-MBOV_RS02130(atpA),gene-MBOV_RS02140(atpF)
MF	GO:0016763	transferase activity, transferring pentosyl groups	0	2	2	4	0.147798	0.830332	0.75177	-	gene-MBOV_RS02865(deoD),gene-MBOV_RS02870(MBOV_RS02870)
MF	GO:0005215	transporter activity	1	9	10	40	0.151365	0.819975	0.75177	gene-MBOV_RS02015(MBOV_RS02015)	gene-MBOV_RS01620(MBOV_RS01620),gene-MBOV_RS02120(atpD),gene-MBOV_RS02125(atpG),gene-MBOV_RS02130(atpA),gene-MBOV_RS02140(atpF),gene-MBOV_RS02835(MBOV_RS02835),gene-MBOV_RS03655(MBOV_RS03655),gene-MBOV_RS03730(MBOV_RS03730),gene-MBOV_RS04185(MBOV_RS04185)
MF	GO:0022857	transmembrane transporter activity	1	9	10	40	0.151365	0.819975	0.75177	gene-MBOV_RS02015(MBOV_RS02015)	gene-MBOV_RS01620(MBOV_RS01620),gene-MBOV_RS02120(atpD),gene-MBOV_RS02125(atpG),gene-MBOV_RS02130(atpA),gene-MBOV_RS02140(atpF),gene-MBOV_RS02835(MBOV_RS02835),gene-MBOV_RS03655(MBOV_RS03655),gene-MBOV_RS03730(MBOV_RS03730),gene-MBOV_RS04185(MBOV_RS04185)
BP	GO:0019637	organophosphate metabolic process	2	5	7	26	0.15571	0.807683	0.551593	gene-MBOV_RS00770(pyk),gene-MBOV_RS02100(plsY)	gene-MBOV_RS02120(atpD),gene-MBOV_RS02125(atpG),gene-MBOV_RS02130(atpA),gene-MBOV_RS02140(atpF),gene-MBOV_RS03320(MBOV_RS03320)
BP	GO:0006163	purine nucleotide metabolic process	1	4	5	17	0.164648	0.783444	0.551593	gene-MBOV_RS00770(pyk)	gene-MBOV_RS02120(atpD),gene-MBOV_RS02125(atpG),gene-MBOV_RS02130(atpA),gene-MBOV_RS02140(atpF)
BP	GO:0009150	purine ribonucleotide metabolic process	1	4	5	17	0.164648	0.783444	0.551593	gene-MBOV_RS00770(pyk)	gene-MBOV_RS02120(atpD),gene-MBOV_RS02125(atpG),gene-MBOV_RS02130(atpA),gene-MBOV_RS02140(atpF)
BP	GO:0000003	reproduction	1	0	1	1	0.177632	0.75048	0.551593	gene-MBOV_RS02055(MBOV_RS02055)	-
BP	GO:0000910	cytokinesis	1	0	1	1	0.177632	0.75048	0.551593	gene-MBOV_RS02055(MBOV_RS02055)	-
BP	GO:0000917	division septum assembly	1	0	1	1	0.177632	0.75048	0.551593	gene-MBOV_RS02055(MBOV_RS02055)	-
BP	GO:0006066	alcohol metabolic process	0	1	1	1	0.177632	0.75048	0.551593	-	gene-MBOV_RS01625(glpK)
BP	GO:0006071	glycerol metabolic process	0	1	1	1	0.177632	0.75048	0.551593	-	gene-MBOV_RS01625(glpK)
BP	GO:0006144	purine nucleobase metabolic process	0	1	1	1	0.177632	0.75048	0.551593	-	gene-MBOV_RS02865(deoD)
BP	GO:0006213	pyrimidine nucleoside metabolic process	0	1	1	1	0.177632	0.75048	0.551593	-	gene-MBOV_RS02870(MBOV_RS02870)
BP	GO:0006434	seryl-tRNA aminoacylation	1	0	1	1	0.177632	0.75048	0.551593	gene-MBOV_RS00310(serS)	-
BP	GO:0006650	glycerophospholipid metabolic process	1	0	1	1	0.177632	0.75048	0.551593	gene-MBOV_RS02100(plsY)	-
BP	GO:0006654	phosphatidic acid biosynthetic process	1	0	1	1	0.177632	0.75048	0.551593	gene-MBOV_RS02100(plsY)	-
BP	GO:0007049	cell cycle	1	0	1	1	0.177632	0.75048	0.551593	gene-MBOV_RS02055(MBOV_RS02055)	-
BP	GO:0009112	nucleobase metabolic process	0	1	1	1	0.177632	0.75048	0.551593	-	gene-MBOV_RS02865(deoD)
BP	GO:0009113	purine nucleobase biosynthetic process	0	1	1	1	0.177632	0.75048	0.551593	-	gene-MBOV_RS02865(deoD)
BP	GO:0019400	alditol metabolic process	0	1	1	1	0.177632	0.75048	0.551593	-	gene-MBOV_RS01625(glpK)
BP	GO:0019751	polyol metabolic process	0	1	1	1	0.177632	0.75048	0.551593	-	gene-MBOV_RS01625(glpK)
BP	GO:0019954	asexual reproduction	1	0	1	1	0.177632	0.75048	0.551593	gene-MBOV_RS02055(MBOV_RS02055)	-
BP	GO:0022402	cell cycle process	1	0	1	1	0.177632	0.75048	0.551593	gene-MBOV_RS02055(MBOV_RS02055)	-
BP	GO:0022414	reproductive process	1	0	1	1	0.177632	0.75048	0.551593	gene-MBOV_RS02055(MBOV_RS02055)	-
BP	GO:0032505	reproduction of a single-celled organism	1	0	1	1	0.177632	0.75048	0.551593	gene-MBOV_RS02055(MBOV_RS02055)	-
BP	GO:0032506	cytokinetic process	1	0	1	1	0.177632	0.75048	0.551593	gene-MBOV_RS02055(MBOV_RS02055)	-
BP	GO:0042440	pigment metabolic process	0	1	1	1	0.177632	0.75048	0.551593	-	gene-MBOV_RS02865(deoD)
BP	GO:0043093	FtsZ-dependent cytokinesis	1	0	1	1	0.177632	0.75048	0.551593	gene-MBOV_RS02055(MBOV_RS02055)	-
BP	GO:0043096	purine nucleobase salvage	0	1	1	1	0.177632	0.75048	0.551593	-	gene-MBOV_RS02865(deoD)
BP	GO:0044262	cellular carbohydrate metabolic process	0	1	1	1	0.177632	0.75048	0.551593	-	gene-MBOV_RS01625(glpK)
BP	GO:0045017	glycerolipid biosynthetic process	1	0	1	1	0.177632	0.75048	0.551593	gene-MBOV_RS02100(plsY)	-
BP	GO:0046112	nucleobase biosynthetic process	0	1	1	1	0.177632	0.75048	0.551593	-	gene-MBOV_RS02865(deoD)
BP	GO:0046148	pigment biosynthetic process	0	1	1	1	0.177632	0.75048	0.551593	-	gene-MBOV_RS02865(deoD)
BP	GO:0046473	phosphatidic acid metabolic process	1	0	1	1	0.177632	0.75048	0.551593	gene-MBOV_RS02100(plsY)	-
BP	GO:0046474	glycerophospholipid biosynthetic process	1	0	1	1	0.177632	0.75048	0.551593	gene-MBOV_RS02100(plsY)	-
BP	GO:0046486	glycerolipid metabolic process	1	0	1	1	0.177632	0.75048	0.551593	gene-MBOV_RS02100(plsY)	-
BP	GO:0051302	regulation of cell division	1	0	1	1	0.177632	0.75048	0.551593	gene-MBOV_RS02040(mraZ)	-
BP	GO:0090529	cell septum assembly	1	0	1	1	0.177632	0.75048	0.551593	gene-MBOV_RS02055(MBOV_RS02055)	-
BP	GO:1901615	organic hydroxy compound metabolic process	0	1	1	1	0.177632	0.75048	0.551593	-	gene-MBOV_RS01625(glpK)
MF	GO:0004370	glycerol kinase activity	0	1	1	1	0.178478	0.748416	0.75177	-	gene-MBOV_RS01625(glpK)
MF	GO:0004731	purine-nucleoside phosphorylase activity	0	1	1	1	0.178478	0.748416	0.75177	-	gene-MBOV_RS02865(deoD)
MF	GO:0004743	pyruvate kinase activity	1	0	1	1	0.178478	0.748416	0.75177	gene-MBOV_RS00770(pyk)	-
MF	GO:0004828	serine-tRNA ligase activity	1	0	1	1	0.178478	0.748416	0.75177	gene-MBOV_RS00310(serS)	-
MF	GO:0008374	O-acyltransferase activity	1	0	1	1	0.178478	0.748416	0.75177	gene-MBOV_RS02100(plsY)	-
MF	GO:0008990	rRNA (guanine-N2-)-methyltransferase activity	1	0	1	1	0.178478	0.748416	0.75177	gene-MBOV_RS00950(rsmD)	-
MF	GO:0016154	pyrimidine-nucleoside phosphorylase activity	0	1	1	1	0.178478	0.748416	0.75177	-	gene-MBOV_RS02870(MBOV_RS02870)
MF	GO:0016434	rRNA (cytosine) methyltransferase activity	1	0	1	1	0.178478	0.748416	0.75177	gene-MBOV_RS02045(rsmH)	-
MF	GO:0016435	rRNA (guanine) methyltransferase activity	1	0	1	1	0.178478	0.748416	0.75177	gene-MBOV_RS00950(rsmD)	-
MF	GO:0016705	oxidoreductase activity, acting on paired donors, with incorporation or reduction of molecular oxygen	0	1	1	1	0.178478	0.748416	0.75177	-	gene-MBOV_RS00075(MBOV_RS00075)
MF	GO:0016831	carboxy-lyase activity	0	1	1	1	0.178478	0.748416	0.75177	-	gene-MBOV_RS03540(MBOV_RS03540)
MF	GO:0052913	16S rRNA (guanine(966)-N(2))-methyltransferase activity	1	0	1	1	0.178478	0.748416	0.75177	gene-MBOV_RS00950(rsmD)	-
BP	GO:0009259	ribonucleotide metabolic process	1	4	5	18	0.197942	0.703463	0.606678	gene-MBOV_RS00770(pyk)	gene-MBOV_RS02120(atpD),gene-MBOV_RS02125(atpG),gene-MBOV_RS02130(atpA),gene-MBOV_RS02140(atpF)
BP	GO:0006753	nucleoside phosphate metabolic process	1	5	6	23	0.20551	0.687167	0.609126	gene-MBOV_RS00770(pyk)	gene-MBOV_RS02120(atpD),gene-MBOV_RS02125(atpG),gene-MBOV_RS02130(atpA),gene-MBOV_RS02140(atpF),gene-MBOV_RS03320(MBOV_RS03320)
BP	GO:0009117	nucleotide metabolic process	1	5	6	23	0.20551	0.687167	0.609126	gene-MBOV_RS00770(pyk)	gene-MBOV_RS02120(atpD),gene-MBOV_RS02125(atpG),gene-MBOV_RS02130(atpA),gene-MBOV_RS02140(atpF),gene-MBOV_RS03320(MBOV_RS03320)
BP	GO:0006793	phosphorus metabolic process	2	5	7	28	0.209064	0.67972	0.609126	gene-MBOV_RS00770(pyk),gene-MBOV_RS02100(plsY)	gene-MBOV_RS02120(atpD),gene-MBOV_RS02125(atpG),gene-MBOV_RS02130(atpA),gene-MBOV_RS02140(atpF),gene-MBOV_RS03320(MBOV_RS03320)
BP	GO:0006796	phosphate-containing compound metabolic process	2	5	7	28	0.209064	0.67972	0.609126	gene-MBOV_RS00770(pyk),gene-MBOV_RS02100(plsY)	gene-MBOV_RS02120(atpD),gene-MBOV_RS02125(atpG),gene-MBOV_RS02130(atpA),gene-MBOV_RS02140(atpF),gene-MBOV_RS03320(MBOV_RS03320)
MF	GO:0008649	rRNA methyltransferase activity	2	0	2	5	0.21858	0.66039	0.868073	gene-MBOV_RS00950(rsmD),gene-MBOV_RS02045(rsmH)	-
MF	GO:0140102	catalytic activity, acting on a rRNA	2	0	2	5	0.21858	0.66039	0.868073	gene-MBOV_RS00950(rsmD),gene-MBOV_RS02045(rsmH)	-
BP	GO:0006508	proteolysis	0	4	4	14	0.22381	0.650121	0.644136	-	gene-MBOV_RS00875(MBOV_RS00875),gene-MBOV_RS00920(MBOV_RS00920),gene-MBOV_RS01450(MBOV_RS01450),gene-MBOV_RS03240(MBOV_RS03240)
BP	GO:0019693	ribose phosphate metabolic process	1	4	5	19	0.233414	0.631873	0.663683	gene-MBOV_RS00770(pyk)	gene-MBOV_RS02120(atpD),gene-MBOV_RS02125(atpG),gene-MBOV_RS02130(atpA),gene-MBOV_RS02140(atpF)
MF	GO:0003735	structural constituent of ribosome	4	7	11	49	0.236595	0.625995	0.888829	gene-MBOV_RS00545(rpmB),gene-MBOV_RS00700(rpmF),gene-MBOV_RS01345(rpsO),gene-MBOV_RS04235(rpmG)	gene-MBOV_RS01475(rpsB),gene-MBOV_RS03030(rplE),gene-MBOV_RS03060(rpsC),gene-MBOV_RS03080(rplW),gene-MBOV_RS03085(rplD),gene-MBOV_RS03090(rplC),gene-MBOV_RS03095(rpsJ)
MF	GO:0005198	structural molecule activity	4	7	11	49	0.236595	0.625995	0.888829	gene-MBOV_RS00545(rpmB),gene-MBOV_RS00700(rpmF),gene-MBOV_RS01345(rpsO),gene-MBOV_RS04235(rpmG)	gene-MBOV_RS01475(rpsB),gene-MBOV_RS03030(rplE),gene-MBOV_RS03060(rpsC),gene-MBOV_RS03080(rplW),gene-MBOV_RS03085(rplD),gene-MBOV_RS03090(rplC),gene-MBOV_RS03095(rpsJ)
BP	GO:0055086	nucleobase-containing small molecule metabolic process	1	7	8	34	0.237048	0.625163	0.665993	gene-MBOV_RS00770(pyk)	gene-MBOV_RS02120(atpD),gene-MBOV_RS02125(atpG),gene-MBOV_RS02130(atpA),gene-MBOV_RS02140(atpF),gene-MBOV_RS02865(deoD),gene-MBOV_RS02870(MBOV_RS02870),gene-MBOV_RS03320(MBOV_RS03320)
BP	GO:0044271	cellular nitrogen compound biosynthetic process	7	15	22	109	0.250171	0.601762	0.694593	gene-MBOV_RS00310(serS),gene-MBOV_RS00545(rpmB),gene-MBOV_RS00700(rpmF),gene-MBOV_RS01135(rsgA),gene-MBOV_RS01345(rpsO),gene-MBOV_RS03520(MBOV_RS03520),gene-MBOV_RS04235(rpmG)	gene-MBOV_RS01475(rpsB),gene-MBOV_RS02120(atpD),gene-MBOV_RS02125(atpG),gene-MBOV_RS02130(atpA),gene-MBOV_RS02140(atpF),gene-MBOV_RS02325(tuf),gene-MBOV_RS02865(deoD),gene-MBOV_RS03030(rplE),gene-MBOV_RS03060(rpsC),gene-MBOV_RS03080(rplW),gene-MBOV_RS03085(rplD),gene-MBOV_RS03090(rplC),gene-MBOV_RS03095(rpsJ),gene-MBOV_RS03320(MBOV_RS03320),gene-MBOV_RS03420(MBOV_RS03420)
MF	GO:0001882	nucleoside binding	2	1	3	10	0.256847	0.590326	0.915428	gene-MBOV_RS01135(rsgA),gene-MBOV_RS02055(MBOV_RS02055)	gene-MBOV_RS03420(MBOV_RS03420)
MF	GO:0032549	ribonucleoside binding	2	1	3	10	0.256847	0.590326	0.915428	gene-MBOV_RS01135(rsgA),gene-MBOV_RS02055(MBOV_RS02055)	gene-MBOV_RS03420(MBOV_RS03420)
MF	GO:0070011	peptidase activity, acting on L-amino acid peptides	0	4	4	15	0.270305	0.568145	0.92016	-	gene-MBOV_RS00875(MBOV_RS00875),gene-MBOV_RS00920(MBOV_RS00920),gene-MBOV_RS01450(MBOV_RS01450),gene-MBOV_RS03240(MBOV_RS03240)
MF	GO:0016746	transferase activity, transferring acyl groups	1	1	2	6	0.291526	0.535322	0.92016	gene-MBOV_RS02100(plsY)	gene-MBOV_RS02760(MBOV_RS02760)
CC	GO:0000314	organellar small ribosomal subunit	1	2	3	9	0.293417	0.532514	0.599918	gene-MBOV_RS01345(rpsO)	gene-MBOV_RS01475(rpsB),gene-MBOV_RS03060(rpsC)
CC	GO:0110165	cellular anatomical entity	10	16	26	117	0.294875	0.530362	0.599918	gene-MBOV_RS00310(serS),gene-MBOV_RS00545(rpmB),gene-MBOV_RS00700(rpmF),gene-MBOV_RS00770(pyk),gene-MBOV_RS01345(rpsO),gene-MBOV_RS01365(MBOV_RS01365),gene-MBOV_RS02100(plsY),gene-MBOV_RS02320(tsaE),gene-MBOV_RS02650(MBOV_RS02650),gene-MBOV_RS04235(rpmG)	gene-MBOV_RS00085(MBOV_RS00085),gene-MBOV_RS01475(rpsB),gene-MBOV_RS02120(atpD),gene-MBOV_RS02125(atpG),gene-MBOV_RS02130(atpA),gene-MBOV_RS02140(atpF),gene-MBOV_RS02745(MBOV_RS02745),gene-MBOV_RS02765(MBOV_RS02765),gene-MBOV_RS03030(rplE),gene-MBOV_RS03060(rpsC),gene-MBOV_RS03080(rplW),gene-MBOV_RS03085(rplD),gene-MBOV_RS03090(rplC),gene-MBOV_RS03095(rpsJ),gene-MBOV_RS03195(MBOV_RS03195),gene-MB…
MF	GO:0008233	peptidase activity	0	4	4	16	0.31464	0.502186	0.92016	-	gene-MBOV_RS00875(MBOV_RS00875),gene-MBOV_RS00920(MBOV_RS00920),gene-MBOV_RS01450(MBOV_RS01450),gene-MBOV_RS03240(MBOV_RS03240)
BP	GO:0009987	cellular process	22	27	49	267	0.32221	0.491861	0.780708	gene-MBOV_RS00310(serS),gene-MBOV_RS00545(rpmB),gene-MBOV_RS00700(rpmF),gene-MBOV_RS00770(pyk),gene-MBOV_RS00950(rsmD),gene-MBOV_RS01135(rsgA),gene-MBOV_RS01345(rpsO),gene-MBOV_RS01365(MBOV_RS01365),gene-MBOV_RS01645(recO),gene-MBOV_RS02015(MBOV_RS02015),gene-MBOV_RS02040(mraZ),gene-MBOV_RS02055(MBOV_RS02055),gene-MBOV_RS02100(plsY),gene-MBOV_RS02240(MBOV_RS02240),gene-MBOV_RS02320(tsaE),gene-MBO…	gene-MBOV_RS00785(trmFO),gene-MBOV_RS01475(rpsB),gene-MBOV_RS01620(MBOV_RS01620),gene-MBOV_RS01625(glpK),gene-MBOV_RS02120(atpD),gene-MBOV_RS02125(atpG),gene-MBOV_RS02130(atpA),gene-MBOV_RS02140(atpF),gene-MBOV_RS02215(MBOV_RS02215),gene-MBOV_RS02325(tuf),gene-MBOV_RS02745(MBOV_RS02745),gene-MBOV_RS02765(MBOV_RS02765),gene-MBOV_RS02840(MBOV_RS02840),gene-MBOV_RS02865(deoD),gene-MBOV_RS02870(MBOV_…
BP	GO:0006083	acetate metabolic process	0	1	1	2	0.324192	0.489197	0.780708	-	gene-MBOV_RS02765(MBOV_RS02765)
BP	GO:0006113	fermentation	0	1	1	2	0.324192	0.489197	0.780708	-	gene-MBOV_RS02765(MBOV_RS02765)
BP	GO:0006644	phospholipid metabolic process	1	0	1	2	0.324192	0.489197	0.780708	gene-MBOV_RS02100(plsY)	-
BP	GO:0008654	phospholipid biosynthetic process	1	0	1	2	0.324192	0.489197	0.780708	gene-MBOV_RS02100(plsY)	-
BP	GO:0009166	nucleotide catabolic process	0	1	1	2	0.324192	0.489197	0.780708	-	gene-MBOV_RS03320(MBOV_RS03320)
BP	GO:0015980	energy derivation by oxidation of organic compounds	0	1	1	2	0.324192	0.489197	0.780708	-	gene-MBOV_RS02765(MBOV_RS02765)
BP	GO:0016999	antibiotic metabolic process	0	1	1	2	0.324192	0.489197	0.780708	-	gene-MBOV_RS02765(MBOV_RS02765)
BP	GO:0022607	cellular component assembly	1	0	1	2	0.324192	0.489197	0.780708	gene-MBOV_RS02055(MBOV_RS02055)	-
BP	GO:0043101	purine-containing compound salvage	0	1	1	2	0.324192	0.489197	0.780708	-	gene-MBOV_RS02865(deoD)
BP	GO:0044255	cellular lipid metabolic process	1	0	1	2	0.324192	0.489197	0.780708	gene-MBOV_RS02100(plsY)	-
BP	GO:0046434	organophosphate catabolic process	0	1	1	2	0.324192	0.489197	0.780708	-	gene-MBOV_RS03320(MBOV_RS03320)
BP	GO:1901292	nucleoside phosphate catabolic process	0	1	1	2	0.324192	0.489197	0.780708	-	gene-MBOV_RS03320(MBOV_RS03320)
MF	GO:0008776	acetate kinase activity	0	1	1	2	0.325487	0.487466	0.92016	-	gene-MBOV_RS02765(MBOV_RS02765)
MF	GO:0009035	type I site-specific deoxyribonuclease activity	0	1	1	2	0.325487	0.487466	0.92016	-	gene-MBOV_RS03195(MBOV_RS03195)
MF	GO:0016624	oxidoreductase activity, acting on the aldehyde or oxo group of donors, disulfide as acceptor	0	1	1	2	0.325487	0.487466	0.92016	-	gene-MBOV_RS00515(MBOV_RS00515)
MF	GO:0016888	endodeoxyribonuclease activity, producing 5'-phosphomonoesters	0	1	1	2	0.325487	0.487466	0.92016	-	gene-MBOV_RS03195(MBOV_RS03195)
MF	GO:0016903	oxidoreductase activity, acting on the aldehyde or oxo group of donors	0	1	1	2	0.325487	0.487466	0.92016	-	gene-MBOV_RS00515(MBOV_RS00515)
MF	GO:0043565	sequence-specific DNA binding	1	0	1	2	0.325487	0.487466	0.92016	gene-MBOV_RS02040(mraZ)	-
MF	GO:0050660	flavin adenine dinucleotide binding	0	1	1	2	0.325487	0.487466	0.92016	-	gene-MBOV_RS00785(trmFO)
MF	GO:0016772	transferase activity, transferring phosphorus-containing groups	1	7	8	37	0.330993	0.480181	0.92016	gene-MBOV_RS00770(pyk)	gene-MBOV_RS01625(glpK),gene-MBOV_RS02120(atpD),gene-MBOV_RS02125(atpG),gene-MBOV_RS02130(atpA),gene-MBOV_RS02140(atpF),gene-MBOV_RS02765(MBOV_RS02765),gene-MBOV_RS03420(MBOV_RS03420)
BP	GO:1901564	organonitrogen compound metabolic process	7	18	25	130	0.333399	0.477036	0.794769	gene-MBOV_RS00310(serS),gene-MBOV_RS00545(rpmB),gene-MBOV_RS00700(rpmF),gene-MBOV_RS00770(pyk),gene-MBOV_RS01135(rsgA),gene-MBOV_RS01345(rpsO),gene-MBOV_RS04235(rpmG)	gene-MBOV_RS00875(MBOV_RS00875),gene-MBOV_RS00920(MBOV_RS00920),gene-MBOV_RS01450(MBOV_RS01450),gene-MBOV_RS01475(rpsB),gene-MBOV_RS02120(atpD),gene-MBOV_RS02125(atpG),gene-MBOV_RS02130(atpA),gene-MBOV_RS02140(atpF),gene-MBOV_RS02325(tuf),gene-MBOV_RS02865(deoD),gene-MBOV_RS02870(MBOV_RS02870),gene-MBOV_RS03030(rplE),gene-MBOV_RS03060(rpsC),gene-MBOV_RS03080(rplW),gene-MBOV_RS03085(rplD),gene-MBO…
BP	GO:1901566	organonitrogen compound biosynthetic process	6	13	19	97	0.337654	0.471527	0.795611	gene-MBOV_RS00310(serS),gene-MBOV_RS00545(rpmB),gene-MBOV_RS00700(rpmF),gene-MBOV_RS01135(rsgA),gene-MBOV_RS01345(rpsO),gene-MBOV_RS04235(rpmG)	gene-MBOV_RS01475(rpsB),gene-MBOV_RS02120(atpD),gene-MBOV_RS02125(atpG),gene-MBOV_RS02130(atpA),gene-MBOV_RS02140(atpF),gene-MBOV_RS02325(tuf),gene-MBOV_RS02865(deoD),gene-MBOV_RS03030(rplE),gene-MBOV_RS03060(rpsC),gene-MBOV_RS03080(rplW),gene-MBOV_RS03085(rplD),gene-MBOV_RS03090(rplC),gene-MBOV_RS03095(rpsJ)
BP	GO:1901135	carbohydrate derivative metabolic process	1	5	6	27	0.340495	0.46789	0.795611	gene-MBOV_RS00770(pyk)	gene-MBOV_RS02120(atpD),gene-MBOV_RS02125(atpG),gene-MBOV_RS02130(atpA),gene-MBOV_RS02140(atpF),gene-MBOV_RS02870(MBOV_RS02870)
BP	GO:0006396	RNA processing	3	1	4	17	0.355754	0.44885	0.823118	gene-MBOV_RS00950(rsmD),gene-MBOV_RS02320(tsaE),gene-MBOV_RS04060(rbfA)	gene-MBOV_RS00785(trmFO)
BP	GO:0050794	regulation of cellular process	2	0	2	7	0.361323	0.442104	0.827886	gene-MBOV_RS02040(mraZ),gene-MBOV_RS03520(MBOV_RS03520)	-
MF	GO:0016773	phosphotransferase activity, alcohol group as acceptor	1	1	2	7	0.363656	0.439309	0.988394	gene-MBOV_RS00770(pyk)	gene-MBOV_RS01625(glpK)
MF	GO:0016740	transferase activity	5	10	15	76	0.369759	0.432081	0.988394	gene-MBOV_RS00315(MBOV_RS00315),gene-MBOV_RS00770(pyk),gene-MBOV_RS00950(rsmD),gene-MBOV_RS02045(rsmH),gene-MBOV_RS02100(plsY)	gene-MBOV_RS01625(glpK),gene-MBOV_RS02120(atpD),gene-MBOV_RS02125(atpG),gene-MBOV_RS02130(atpA),gene-MBOV_RS02140(atpF),gene-MBOV_RS02760(MBOV_RS02760),gene-MBOV_RS02765(MBOV_RS02765),gene-MBOV_RS02865(deoD),gene-MBOV_RS02870(MBOV_RS02870),gene-MBOV_RS03420(MBOV_RS03420)
CC	GO:0000276	mitochondrial proton-transporting ATP synthase complex, coupling factor F(o)	0	1	1	2	0.382198	0.417712	0.644276	-	gene-MBOV_RS02140(atpF)
CC	GO:0000312	plastid small ribosomal subunit	0	1	1	2	0.382198	0.417712	0.644276	-	gene-MBOV_RS03060(rpsC)
CC	GO:0019812	type I site-specific deoxyribonuclease complex	0	1	1	2	0.382198	0.417712	0.644276	-	gene-MBOV_RS03195(MBOV_RS03195)
CC	GO:0033177	proton-transporting two-sector ATPase complex, proton-transporting domain	0	1	1	2	0.382198	0.417712	0.644276	-	gene-MBOV_RS02140(atpF)
CC	GO:0045263	proton-transporting ATP synthase complex, coupling factor F(o)	0	1	1	2	0.382198	0.417712	0.644276	-	gene-MBOV_RS02140(atpF)
CC	GO:0045264	plasma membrane proton-transporting ATP synthase complex, coupling factor F(o)	0	1	1	2	0.382198	0.417712	0.644276	-	gene-MBOV_RS02140(atpF)
CC	GO:0022627	cytosolic small ribosomal subunit	1	2	3	11	0.427879	0.368679	0.701246	gene-MBOV_RS01345(rpsO)	gene-MBOV_RS01475(rpsB),gene-MBOV_RS03060(rpsC)
BP	GO:0006351	transcription, DNA-templated	1	1	2	8	0.430586	0.36594	0.867996	gene-MBOV_RS03520(MBOV_RS03520)	gene-MBOV_RS03420(MBOV_RS03420)
BP	GO:0097659	nucleic acid-templated transcription	1	1	2	8	0.430586	0.36594	0.867996	gene-MBOV_RS03520(MBOV_RS03520)	gene-MBOV_RS03420(MBOV_RS03420)
BP	GO:0010467	gene expression	10	10	20	107	0.43459	0.361921	0.867996	gene-MBOV_RS00310(serS),gene-MBOV_RS00545(rpmB),gene-MBOV_RS00700(rpmF),gene-MBOV_RS00950(rsmD),gene-MBOV_RS01135(rsgA),gene-MBOV_RS01345(rpsO),gene-MBOV_RS02320(tsaE),gene-MBOV_RS03520(MBOV_RS03520),gene-MBOV_RS04060(rbfA),gene-MBOV_RS04235(rpmG)	gene-MBOV_RS00785(trmFO),gene-MBOV_RS01475(rpsB),gene-MBOV_RS02325(tuf),gene-MBOV_RS03030(rplE),gene-MBOV_RS03060(rpsC),gene-MBOV_RS03080(rplW),gene-MBOV_RS03085(rplD),gene-MBOV_RS03090(rplC),gene-MBOV_RS03095(rpsJ),gene-MBOV_RS03420(MBOV_RS03420)
BP	GO:0000154	rRNA modification	1	0	1	3	0.445032	0.351609	0.867996	gene-MBOV_RS00950(rsmD)	-
BP	GO:0001522	pseudouridine synthesis	1	0	1	3	0.445032	0.351609	0.867996	gene-MBOV_RS03125(MBOV_RS03125)	-
BP	GO:0006364	rRNA processing	1	0	1	3	0.445032	0.351609	0.867996	gene-MBOV_RS00950(rsmD)	-
BP	GO:0006629	lipid metabolic process	1	0	1	3	0.445032	0.351609	0.867996	gene-MBOV_RS02100(plsY)	-
BP	GO:0008610	lipid biosynthetic process	1	0	1	3	0.445032	0.351609	0.867996	gene-MBOV_RS02100(plsY)	-
BP	GO:0016072	rRNA metabolic process	1	0	1	3	0.445032	0.351609	0.867996	gene-MBOV_RS00950(rsmD)	-
BP	GO:0019439	aromatic compound catabolic process	0	1	1	3	0.445032	0.351609	0.867996	-	gene-MBOV_RS03320(MBOV_RS03320)
BP	GO:0031167	rRNA methylation	1	0	1	3	0.445032	0.351609	0.867996	gene-MBOV_RS00950(rsmD)	-
BP	GO:0034655	nucleobase-containing compound catabolic process	0	1	1	3	0.445032	0.351609	0.867996	-	gene-MBOV_RS03320(MBOV_RS03320)
BP	GO:0044248	cellular catabolic process	0	1	1	3	0.445032	0.351609	0.867996	-	gene-MBOV_RS03320(MBOV_RS03320)
BP	GO:0044270	cellular nitrogen compound catabolic process	0	1	1	3	0.445032	0.351609	0.867996	-	gene-MBOV_RS03320(MBOV_RS03320)
BP	GO:0046700	heterocycle catabolic process	0	1	1	3	0.445032	0.351609	0.867996	-	gene-MBOV_RS03320(MBOV_RS03320)
BP	GO:0055114	oxidation-reduction process	0	1	1	3	0.445032	0.351609	0.867996	-	gene-MBOV_RS02765(MBOV_RS02765)
BP	GO:0072527	pyrimidine-containing compound metabolic process	0	1	1	3	0.445032	0.351609	0.867996	-	gene-MBOV_RS02870(MBOV_RS02870)
BP	GO:1901361	organic cyclic compound catabolic process	0	1	1	3	0.445032	0.351609	0.867996	-	gene-MBOV_RS03320(MBOV_RS03320)
MF	GO:0003700	DNA-binding transcription factor activity	1	0	1	3	0.446508	0.350171	0.998748	gene-MBOV_RS03520(MBOV_RS03520)	-
MF	GO:0004520	endodeoxyribonuclease activity	0	1	1	3	0.446508	0.350171	0.998748	-	gene-MBOV_RS03195(MBOV_RS03195)
MF	GO:0004536	deoxyribonuclease activity	0	1	1	3	0.446508	0.350171	0.998748	-	gene-MBOV_RS03195(MBOV_RS03195)
MF	GO:0015666	restriction endodeoxyribonuclease activity	0	1	1	3	0.446508	0.350171	0.998748	-	gene-MBOV_RS03195(MBOV_RS03195)
MF	GO:0016774	phosphotransferase activity, carboxyl group as acceptor	0	1	1	3	0.446508	0.350171	0.998748	-	gene-MBOV_RS02765(MBOV_RS02765)
MF	GO:0016830	carbon-carbon lyase activity	0	1	1	3	0.446508	0.350171	0.998748	-	gene-MBOV_RS03540(MBOV_RS03540)
MF	GO:0043022	ribosome binding	1	0	1	3	0.446508	0.350171	0.998748	gene-MBOV_RS01135(rsgA)	-
MF	GO:0140110	transcription regulator activity	1	0	1	3	0.446508	0.350171	0.998748	gene-MBOV_RS03520(MBOV_RS03520)	-
BP	GO:0044249	cellular biosynthetic process	8	15	23	125	0.461754	0.335589	0.87497	gene-MBOV_RS00310(serS),gene-MBOV_RS00545(rpmB),gene-MBOV_RS00700(rpmF),gene-MBOV_RS01135(rsgA),gene-MBOV_RS01345(rpsO),gene-MBOV_RS02100(plsY),gene-MBOV_RS03520(MBOV_RS03520),gene-MBOV_RS04235(rpmG)	gene-MBOV_RS01475(rpsB),gene-MBOV_RS02120(atpD),gene-MBOV_RS02125(atpG),gene-MBOV_RS02130(atpA),gene-MBOV_RS02140(atpF),gene-MBOV_RS02325(tuf),gene-MBOV_RS02865(deoD),gene-MBOV_RS03030(rplE),gene-MBOV_RS03060(rpsC),gene-MBOV_RS03080(rplW),gene-MBOV_RS03085(rplD),gene-MBOV_RS03090(rplC),gene-MBOV_RS03095(rpsJ),gene-MBOV_RS03320(MBOV_RS03320),gene-MBOV_RS03420(MBOV_RS03420)
BP	GO:0034470	ncRNA processing	2	1	3	14	0.466999	0.330684	0.87497	gene-MBOV_RS00950(rsmD),gene-MBOV_RS02320(tsaE)	gene-MBOV_RS00785(trmFO)
MF	GO:0140359	ABC-type transmembrane transporter activity	0	3	3	14	0.470017	0.327887	0.998748	-	gene-MBOV_RS02835(MBOV_RS02835),gene-MBOV_RS03655(MBOV_RS03655),gene-MBOV_RS04185(MBOV_RS04185)
BP	GO:1901576	organic substance biosynthetic process	8	15	23	126	0.483378	0.315713	0.87497	gene-MBOV_RS00310(serS),gene-MBOV_RS00545(rpmB),gene-MBOV_RS00700(rpmF),gene-MBOV_RS01135(rsgA),gene-MBOV_RS01345(rpsO),gene-MBOV_RS02100(plsY),gene-MBOV_RS03520(MBOV_RS03520),gene-MBOV_RS04235(rpmG)	gene-MBOV_RS01475(rpsB),gene-MBOV_RS02120(atpD),gene-MBOV_RS02125(atpG),gene-MBOV_RS02130(atpA),gene-MBOV_RS02140(atpF),gene-MBOV_RS02325(tuf),gene-MBOV_RS02865(deoD),gene-MBOV_RS03030(rplE),gene-MBOV_RS03060(rpsC),gene-MBOV_RS03080(rplW),gene-MBOV_RS03085(rplD),gene-MBOV_RS03090(rplC),gene-MBOV_RS03095(rpsJ),gene-MBOV_RS03320(MBOV_RS03320),gene-MBOV_RS03420(MBOV_RS03420)
CC	GO:0005840	ribosome	4	7	11	49	0.486251	0.313139	0.708585	gene-MBOV_RS00545(rpmB),gene-MBOV_RS00700(rpmF),gene-MBOV_RS01345(rpsO),gene-MBOV_RS04235(rpmG)	gene-MBOV_RS01475(rpsB),gene-MBOV_RS03030(rplE),gene-MBOV_RS03060(rpsC),gene-MBOV_RS03080(rplW),gene-MBOV_RS03085(rplD),gene-MBOV_RS03090(rplC),gene-MBOV_RS03095(rpsJ)
CC	GO:0043228	non-membrane-bounded organelle	4	7	11	49	0.486251	0.313139	0.708585	gene-MBOV_RS00545(rpmB),gene-MBOV_RS00700(rpmF),gene-MBOV_RS01345(rpsO),gene-MBOV_RS04235(rpmG)	gene-MBOV_RS01475(rpsB),gene-MBOV_RS03030(rplE),gene-MBOV_RS03060(rpsC),gene-MBOV_RS03080(rplW),gene-MBOV_RS03085(rplD),gene-MBOV_RS03090(rplC),gene-MBOV_RS03095(rpsJ)
CC	GO:0043232	intracellular non-membrane-bounded organelle	4	7	11	49	0.486251	0.313139	0.708585	gene-MBOV_RS00545(rpmB),gene-MBOV_RS00700(rpmF),gene-MBOV_RS01345(rpsO),gene-MBOV_RS04235(rpmG)	gene-MBOV_RS01475(rpsB),gene-MBOV_RS03030(rplE),gene-MBOV_RS03060(rpsC),gene-MBOV_RS03080(rplW),gene-MBOV_RS03085(rplD),gene-MBOV_RS03090(rplC),gene-MBOV_RS03095(rpsJ)
MF	GO:0140096	catalytic activity, acting on a protein	0	4	4	20	0.492698	0.307419	0.998748	-	gene-MBOV_RS00875(MBOV_RS00875),gene-MBOV_RS00920(MBOV_RS00920),gene-MBOV_RS01450(MBOV_RS01450),gene-MBOV_RS03240(MBOV_RS03240)
CC	GO:0015935	small ribosomal subunit	1	2	3	12	0.492804	0.307325	0.708585	gene-MBOV_RS01345(rpsO)	gene-MBOV_RS01475(rpsB),gene-MBOV_RS03060(rpsC)
BP	GO:0032774	RNA biosynthetic process	1	1	2	9	0.495838	0.30466	0.87497	gene-MBOV_RS03520(MBOV_RS03520)	gene-MBOV_RS03420(MBOV_RS03420)
BP	GO:0044085	cellular component biogenesis	2	0	2	9	0.495838	0.30466	0.87497	gene-MBOV_RS00950(rsmD),gene-MBOV_RS02055(MBOV_RS02055)	-
BP	GO:0050789	regulation of biological process	2	0	2	9	0.495838	0.30466	0.87497	gene-MBOV_RS02040(mraZ),gene-MBOV_RS03520(MBOV_RS03520)	-
MF	GO:0001883	purine nucleoside binding	2	0	2	9	0.498144	0.302645	0.998748	gene-MBOV_RS01135(rsgA),gene-MBOV_RS02055(MBOV_RS02055)	-
MF	GO:0005525	GTP binding	2	0	2	9	0.498144	0.302645	0.998748	gene-MBOV_RS01135(rsgA),gene-MBOV_RS02055(MBOV_RS02055)	-
MF	GO:0019001	guanyl nucleotide binding	2	0	2	9	0.498144	0.302645	0.998748	gene-MBOV_RS01135(rsgA),gene-MBOV_RS02055(MBOV_RS02055)	-
MF	GO:0032550	purine ribonucleoside binding	2	0	2	9	0.498144	0.302645	0.998748	gene-MBOV_RS01135(rsgA),gene-MBOV_RS02055(MBOV_RS02055)	-
MF	GO:0032561	guanyl ribonucleotide binding	2	0	2	9	0.498144	0.302645	0.998748	gene-MBOV_RS01135(rsgA),gene-MBOV_RS02055(MBOV_RS02055)	-
BP	GO:0009058	biosynthetic process	8	15	23	127	0.505013	0.296697	0.87497	gene-MBOV_RS00310(serS),gene-MBOV_RS00545(rpmB),gene-MBOV_RS00700(rpmF),gene-MBOV_RS01135(rsgA),gene-MBOV_RS01345(rpsO),gene-MBOV_RS02100(plsY),gene-MBOV_RS03520(MBOV_RS03520),gene-MBOV_RS04235(rpmG)	gene-MBOV_RS01475(rpsB),gene-MBOV_RS02120(atpD),gene-MBOV_RS02125(atpG),gene-MBOV_RS02130(atpA),gene-MBOV_RS02140(atpF),gene-MBOV_RS02325(tuf),gene-MBOV_RS02865(deoD),gene-MBOV_RS03030(rplE),gene-MBOV_RS03060(rpsC),gene-MBOV_RS03080(rplW),gene-MBOV_RS03085(rplD),gene-MBOV_RS03090(rplC),gene-MBOV_RS03095(rpsJ),gene-MBOV_RS03320(MBOV_RS03320),gene-MBOV_RS03420(MBOV_RS03420)
CC	GO:1905347	endodeoxyribonuclease complex	0	1	1	3	0.516055	0.287304	0.708585	-	gene-MBOV_RS03195(MBOV_RS03195)
CC	GO:1905348	endonuclease complex	0	1	1	3	0.516055	0.287304	0.708585	-	gene-MBOV_RS03195(MBOV_RS03195)
BP	GO:0044281	small molecule metabolic process	2	9	11	61	0.540357	0.26732	0.87497	gene-MBOV_RS00310(serS),gene-MBOV_RS00770(pyk)	gene-MBOV_RS01625(glpK),gene-MBOV_RS02120(atpD),gene-MBOV_RS02125(atpG),gene-MBOV_RS02130(atpA),gene-MBOV_RS02140(atpF),gene-MBOV_RS02765(MBOV_RS02765),gene-MBOV_RS02865(deoD),gene-MBOV_RS02870(MBOV_RS02870),gene-MBOV_RS03320(MBOV_RS03320)
CC	GO:0009532	plastid stroma	1	1	2	8	0.540446	0.267248	0.708585	gene-MBOV_RS00545(rpmB)	gene-MBOV_RS03060(rpsC)
CC	GO:0009536	plastid	1	1	2	8	0.540446	0.267248	0.708585	gene-MBOV_RS00545(rpmB)	gene-MBOV_RS03060(rpsC)
CC	GO:0009547	plastid ribosome	1	1	2	8	0.540446	0.267248	0.708585	gene-MBOV_RS00545(rpmB)	gene-MBOV_RS03060(rpsC)
BP	GO:0001510	RNA methylation	1	0	1	4	0.544594	0.263927	0.87497	gene-MBOV_RS00950(rsmD)	-
BP	GO:0006414	translational elongation	0	1	1	4	0.544594	0.263927	0.87497	-	gene-MBOV_RS02325(tuf)
BP	GO:0006952	defense response	0	1	1	4	0.544594	0.263927	0.87497	-	gene-MBOV_RS03195(MBOV_RS03195)
BP	GO:0009307	DNA restriction-modification system	0	1	1	4	0.544594	0.263927	0.87497	-	gene-MBOV_RS03195(MBOV_RS03195)
BP	GO:0009607	response to biotic stimulus	0	1	1	4	0.544594	0.263927	0.87497	-	gene-MBOV_RS03195(MBOV_RS03195)
BP	GO:0034404	nucleobase-containing small molecule biosynthetic process	0	1	1	4	0.544594	0.263927	0.87497	-	gene-MBOV_RS03320(MBOV_RS03320)
BP	GO:0043094	cellular metabolic compound salvage	0	1	1	4	0.544594	0.263927	0.87497	-	gene-MBOV_RS02865(deoD)
BP	GO:0043207	response to external biotic stimulus	0	1	1	4	0.544594	0.263927	0.87497	-	gene-MBOV_RS03195(MBOV_RS03195)
BP	GO:0044355	clearance of foreign intracellular DNA	0	1	1	4	0.544594	0.263927	0.87497	-	gene-MBOV_RS03195(MBOV_RS03195)
BP	GO:0044419	interspecies interaction between organisms	0	1	1	4	0.544594	0.263927	0.87497	-	gene-MBOV_RS03195(MBOV_RS03195)
BP	GO:0051707	response to other organism	0	1	1	4	0.544594	0.263927	0.87497	-	gene-MBOV_RS03195(MBOV_RS03195)
BP	GO:0098542	defense response to other organism	0	1	1	4	0.544594	0.263927	0.87497	-	gene-MBOV_RS03195(MBOV_RS03195)
BP	GO:0099046	clearance of foreign intracellular nucleic acids	0	1	1	4	0.544594	0.263927	0.87497	-	gene-MBOV_RS03195(MBOV_RS03195)
MF	GO:0003746	translation elongation factor activity	0	1	1	4	0.546078	0.262745	0.998748	-	gene-MBOV_RS02325(tuf)
MF	GO:0003899	DNA-directed 5'-3' RNA polymerase activity	0	1	1	4	0.546078	0.262745	0.998748	-	gene-MBOV_RS03420(MBOV_RS03420)
MF	GO:0008170	N-methyltransferase activity	1	0	1	4	0.546078	0.262745	0.998748	gene-MBOV_RS00950(rsmD)	-
MF	GO:0009982	pseudouridine synthase activity	1	0	1	4	0.546078	0.262745	0.998748	gene-MBOV_RS03125(MBOV_RS03125)	-
MF	GO:0019843	rRNA binding	1	0	1	4	0.546078	0.262745	0.998748	gene-MBOV_RS04060(rbfA)	-
MF	GO:0034062	5'-3' RNA polymerase activity	0	1	1	4	0.546078	0.262745	0.998748	-	gene-MBOV_RS03420(MBOV_RS03420)
MF	GO:0043021	ribonucleoprotein complex binding	1	0	1	4	0.546078	0.262745	0.998748	gene-MBOV_RS01135(rsgA)	-
MF	GO:0044877	protein-containing complex binding	1	0	1	4	0.546078	0.262745	0.998748	gene-MBOV_RS01135(rsgA)	-
MF	GO:0097747	RNA polymerase activity	0	1	1	4	0.546078	0.262745	0.998748	-	gene-MBOV_RS03420(MBOV_RS03420)
BP	GO:0009451	RNA modification	3	0	3	16	0.564716	0.24817	0.87497	gene-MBOV_RS00950(rsmD),gene-MBOV_RS02320(tsaE),gene-MBOV_RS03125(MBOV_RS03125)	-
BP	GO:0019538	protein metabolic process	6	12	18	102	0.573526	0.241447	0.87497	gene-MBOV_RS00310(serS),gene-MBOV_RS00545(rpmB),gene-MBOV_RS00700(rpmF),gene-MBOV_RS01135(rsgA),gene-MBOV_RS01345(rpsO),gene-MBOV_RS04235(rpmG)	gene-MBOV_RS00875(MBOV_RS00875),gene-MBOV_RS00920(MBOV_RS00920),gene-MBOV_RS01450(MBOV_RS01450),gene-MBOV_RS01475(rpsB),gene-MBOV_RS02325(tuf),gene-MBOV_RS03030(rplE),gene-MBOV_RS03060(rpsC),gene-MBOV_RS03080(rplW),gene-MBOV_RS03085(rplD),gene-MBOV_RS03090(rplC),gene-MBOV_RS03095(rpsJ),gene-MBOV_RS03240(MBOV_RS03240)
BP	GO:0005975	carbohydrate metabolic process	1	1	2	11	0.61161	0.213525	0.87497	gene-MBOV_RS00770(pyk)	gene-MBOV_RS01625(glpK)
BP	GO:0008033	tRNA processing	1	1	2	11	0.61161	0.213525	0.87497	gene-MBOV_RS02320(tsaE)	gene-MBOV_RS00785(trmFO)
BP	GO:0006412	translation	6	8	14	81	0.612289	0.213044	0.87497	gene-MBOV_RS00310(serS),gene-MBOV_RS00545(rpmB),gene-MBOV_RS00700(rpmF),gene-MBOV_RS01135(rsgA),gene-MBOV_RS01345(rpsO),gene-MBOV_RS04235(rpmG)	gene-MBOV_RS01475(rpsB),gene-MBOV_RS02325(tuf),gene-MBOV_RS03030(rplE),gene-MBOV_RS03060(rpsC),gene-MBOV_RS03080(rplW),gene-MBOV_RS03085(rplD),gene-MBOV_RS03090(rplC),gene-MBOV_RS03095(rpsJ)
BP	GO:0006518	peptide metabolic process	6	8	14	81	0.612289	0.213044	0.87497	gene-MBOV_RS00310(serS),gene-MBOV_RS00545(rpmB),gene-MBOV_RS00700(rpmF),gene-MBOV_RS01135(rsgA),gene-MBOV_RS01345(rpsO),gene-MBOV_RS04235(rpmG)	gene-MBOV_RS01475(rpsB),gene-MBOV_RS02325(tuf),gene-MBOV_RS03030(rplE),gene-MBOV_RS03060(rpsC),gene-MBOV_RS03080(rplW),gene-MBOV_RS03085(rplD),gene-MBOV_RS03090(rplC),gene-MBOV_RS03095(rpsJ)
BP	GO:0043043	peptide biosynthetic process	6	8	14	81	0.612289	0.213044	0.87497	gene-MBOV_RS00310(serS),gene-MBOV_RS00545(rpmB),gene-MBOV_RS00700(rpmF),gene-MBOV_RS01135(rsgA),gene-MBOV_RS01345(rpsO),gene-MBOV_RS04235(rpmG)	gene-MBOV_RS01475(rpsB),gene-MBOV_RS02325(tuf),gene-MBOV_RS03030(rplE),gene-MBOV_RS03060(rpsC),gene-MBOV_RS03080(rplW),gene-MBOV_RS03085(rplD),gene-MBOV_RS03090(rplC),gene-MBOV_RS03095(rpsJ)
MF	GO:0008173	RNA methyltransferase activity	2	0	2	11	0.613572	0.212135	1	gene-MBOV_RS00950(rsmD),gene-MBOV_RS02045(rsmH)	-
MF	GO:0050662	coenzyme binding	1	1	2	11	0.613572	0.212135	1	gene-MBOV_RS02545(MBOV_RS02545)	gene-MBOV_RS00785(trmFO)
BP	GO:0006355	regulation of transcription, DNA-templated	1	0	1	5	0.626567	0.203032	0.87497	gene-MBOV_RS03520(MBOV_RS03520)	-
BP	GO:0008643	carbohydrate transport	0	1	1	5	0.626567	0.203032	0.87497	-	gene-MBOV_RS02840(MBOV_RS02840)
BP	GO:0009116	nucleoside metabolic process	0	1	1	5	0.626567	0.203032	0.87497	-	gene-MBOV_RS02870(MBOV_RS02870)
BP	GO:0009605	response to external stimulus	0	1	1	5	0.626567	0.203032	0.87497	-	gene-MBOV_RS03195(MBOV_RS03195)
BP	GO:0009889	regulation of biosynthetic process	1	0	1	5	0.626567	0.203032	0.87497	gene-MBOV_RS03520(MBOV_RS03520)	-
BP	GO:0010468	regulation of gene expression	1	0	1	5	0.626567	0.203032	0.87497	gene-MBOV_RS03520(MBOV_RS03520)	-
BP	GO:0010556	regulation of macromolecule biosynthetic process	1	0	1	5	0.626567	0.203032	0.87497	gene-MBOV_RS03520(MBOV_RS03520)	-
BP	GO:0015074	DNA integration	1	0	1	5	0.626567	0.203032	0.87497	gene-MBOV_RS03190(MBOV_RS03190)	-
BP	GO:0019219	regulation of nucleobase-containing compound metabolic process	1	0	1	5	0.626567	0.203032	0.87497	gene-MBOV_RS03520(MBOV_RS03520)	-
BP	GO:0019222	regulation of metabolic process	1	0	1	5	0.626567	0.203032	0.87497	gene-MBOV_RS03520(MBOV_RS03520)	-
BP	GO:0031323	regulation of cellular metabolic process	1	0	1	5	0.626567	0.203032	0.87497	gene-MBOV_RS03520(MBOV_RS03520)	-
BP	GO:0031326	regulation of cellular biosynthetic process	1	0	1	5	0.626567	0.203032	0.87497	gene-MBOV_RS03520(MBOV_RS03520)	-
BP	GO:0051171	regulation of nitrogen compound metabolic process	1	0	1	5	0.626567	0.203032	0.87497	gene-MBOV_RS03520(MBOV_RS03520)	-
BP	GO:0051252	regulation of RNA metabolic process	1	0	1	5	0.626567	0.203032	0.87497	gene-MBOV_RS03520(MBOV_RS03520)	-
BP	GO:0060255	regulation of macromolecule metabolic process	1	0	1	5	0.626567	0.203032	0.87497	gene-MBOV_RS03520(MBOV_RS03520)	-
BP	GO:0080090	regulation of primary metabolic process	1	0	1	5	0.626567	0.203032	0.87497	gene-MBOV_RS03520(MBOV_RS03520)	-
BP	GO:1901657	glycosyl compound metabolic process	0	1	1	5	0.626567	0.203032	0.87497	-	gene-MBOV_RS02870(MBOV_RS02870)
BP	GO:1903506	regulation of nucleic acid-templated transcription	1	0	1	5	0.626567	0.203032	0.87497	gene-MBOV_RS03520(MBOV_RS03520)	-
BP	GO:2000112	regulation of cellular macromolecule biosynthetic process	1	0	1	5	0.626567	0.203032	0.87497	gene-MBOV_RS03520(MBOV_RS03520)	-
BP	GO:2001141	regulation of RNA biosynthetic process	1	0	1	5	0.626567	0.203032	0.87497	gene-MBOV_RS03520(MBOV_RS03520)	-
MF	GO:0000287	magnesium ion binding	0	1	1	5	0.627952	0.202073	1	-	gene-MBOV_RS03540(MBOV_RS03540)
MF	GO:0016747	transferase activity, transferring acyl groups other than amino-acyl groups	1	0	1	5	0.627952	0.202073	1	gene-MBOV_RS02100(plsY)	-
MF	GO:0016829	lyase activity	0	1	1	5	0.627952	0.202073	1	-	gene-MBOV_RS03540(MBOV_RS03540)
MF	GO:0016893	endonuclease activity, active with either ribo- or deoxyribonucleic acids and producing 5'-phosphomonoesters	0	1	1	5	0.627952	0.202073	1	-	gene-MBOV_RS03195(MBOV_RS03195)
BP	GO:0043604	amide biosynthetic process	6	8	14	82	0.634974	0.197244	0.881493	gene-MBOV_RS00310(serS),gene-MBOV_RS00545(rpmB),gene-MBOV_RS00700(rpmF),gene-MBOV_RS01135(rsgA),gene-MBOV_RS01345(rpsO),gene-MBOV_RS04235(rpmG)	gene-MBOV_RS01475(rpsB),gene-MBOV_RS02325(tuf),gene-MBOV_RS03030(rplE),gene-MBOV_RS03060(rpsC),gene-MBOV_RS03080(rplW),gene-MBOV_RS03085(rplD),gene-MBOV_RS03090(rplC),gene-MBOV_RS03095(rpsJ)
BP	GO:0043603	cellular amide metabolic process	6	8	14	83	0.657075	0.182385	0.897407	gene-MBOV_RS00310(serS),gene-MBOV_RS00545(rpmB),gene-MBOV_RS00700(rpmF),gene-MBOV_RS01135(rsgA),gene-MBOV_RS01345(rpsO),gene-MBOV_RS04235(rpmG)	gene-MBOV_RS01475(rpsB),gene-MBOV_RS02325(tuf),gene-MBOV_RS03030(rplE),gene-MBOV_RS03060(rpsC),gene-MBOV_RS03080(rplW),gene-MBOV_RS03085(rplD),gene-MBOV_RS03090(rplC),gene-MBOV_RS03095(rpsJ)
BP	GO:0006091	generation of precursor metabolites and energy	1	1	2	12	0.661648	0.179373	0.897407	gene-MBOV_RS00770(pyk)	gene-MBOV_RS02765(MBOV_RS02765)
BP	GO:0032787	monocarboxylic acid metabolic process	1	1	2	12	0.661648	0.179373	0.897407	gene-MBOV_RS00770(pyk)	gene-MBOV_RS02765(MBOV_RS02765)
BP	GO:0065007	biological regulation	2	0	2	12	0.661648	0.179373	0.897407	gene-MBOV_RS02040(mraZ),gene-MBOV_RS03520(MBOV_RS03520)	-
MF	GO:0048037	cofactor binding	1	1	2	12	0.663373	0.178242	1	gene-MBOV_RS02545(MBOV_RS02545)	gene-MBOV_RS00785(trmFO)
BP	GO:0044267	cellular protein metabolic process	6	8	14	84	0.678538	0.168426	0.915057	gene-MBOV_RS00310(serS),gene-MBOV_RS00545(rpmB),gene-MBOV_RS00700(rpmF),gene-MBOV_RS01135(rsgA),gene-MBOV_RS01345(rpsO),gene-MBOV_RS04235(rpmG)	gene-MBOV_RS01475(rpsB),gene-MBOV_RS02325(tuf),gene-MBOV_RS03030(rplE),gene-MBOV_RS03060(rpsC),gene-MBOV_RS03080(rplW),gene-MBOV_RS03085(rplD),gene-MBOV_RS03090(rplC),gene-MBOV_RS03095(rpsJ)
BP	GO:0009056	catabolic process	1	1	2	13	0.706513	0.15088	0.942018	gene-MBOV_RS00770(pyk)	gene-MBOV_RS03320(MBOV_RS03320)
BP	GO:1901575	organic substance catabolic process	1	1	2	13	0.706513	0.15088	0.942018	gene-MBOV_RS00770(pyk)	gene-MBOV_RS03320(MBOV_RS03320)
MF	GO:0004803	transposase activity	4	1	5	32	0.70991	0.148797	1	gene-MBOV_RS02240(MBOV_RS02240),gene-MBOV_RS03470(MBOV_RS03470),gene-MBOV_RS03625(MBOV_RS03625),gene-MBOV_RS04170(MBOV_RS04170)	gene-MBOV_RS02215(MBOV_RS02215)
CC	GO:0032991	protein-containing complex	4	8	12	60	0.714895	0.145758	0.894254	gene-MBOV_RS00545(rpmB),gene-MBOV_RS00700(rpmF),gene-MBOV_RS01345(rpsO),gene-MBOV_RS04235(rpmG)	gene-MBOV_RS01475(rpsB),gene-MBOV_RS02120(atpD),gene-MBOV_RS02125(atpG),gene-MBOV_RS02130(atpA),gene-MBOV_RS02140(atpF),gene-MBOV_RS03060(rpsC),gene-MBOV_RS03085(rplD),gene-MBOV_RS03195(MBOV_RS03195)
CC	GO:0022626	cytosolic ribosome	4	3	7	37	0.743631	0.128643	0.894254	gene-MBOV_RS00545(rpmB),gene-MBOV_RS00700(rpmF),gene-MBOV_RS01345(rpsO),gene-MBOV_RS04235(rpmG)	gene-MBOV_RS01475(rpsB),gene-MBOV_RS03060(rpsC),gene-MBOV_RS03085(rplD)
CC	GO:0005622	intracellular	7	13	20	97	0.745232	0.127709	0.894254	gene-MBOV_RS00310(serS),gene-MBOV_RS00545(rpmB),gene-MBOV_RS00700(rpmF),gene-MBOV_RS00770(pyk),gene-MBOV_RS01345(rpsO),gene-MBOV_RS02320(tsaE),gene-MBOV_RS04235(rpmG)	gene-MBOV_RS01475(rpsB),gene-MBOV_RS02120(atpD),gene-MBOV_RS02125(atpG),gene-MBOV_RS02130(atpA),gene-MBOV_RS02140(atpF),gene-MBOV_RS02765(MBOV_RS02765),gene-MBOV_RS03030(rplE),gene-MBOV_RS03060(rpsC),gene-MBOV_RS03080(rplW),gene-MBOV_RS03085(rplD),gene-MBOV_RS03090(rplC),gene-MBOV_RS03095(rpsJ),gene-MBOV_RS03195(MBOV_RS03195)
MF	GO:0008757	S-adenosylmethionine-dependent methyltransferase activity	2	0	2	14	0.747646	0.126304	1	gene-MBOV_RS00950(rsmD),gene-MBOV_RS02045(rsmH)	-
MF	GO:0016301	kinase activity	0	2	2	14	0.747646	0.126304	1	-	gene-MBOV_RS01625(glpK),gene-MBOV_RS02765(MBOV_RS02765)
BP	GO:0022613	ribonucleoprotein complex biogenesis	1	0	1	7	0.749458	0.125253	0.97633	gene-MBOV_RS00950(rsmD)	-
BP	GO:0042254	ribosome biogenesis	1	0	1	7	0.749458	0.125253	0.97633	gene-MBOV_RS00950(rsmD)	-
MF	GO:0004519	endonuclease activity	0	1	1	7	0.750501	0.124649	1	-	gene-MBOV_RS03195(MBOV_RS03195)
MF	GO:0016866	intramolecular transferase activity	1	0	1	7	0.750501	0.124649	1	gene-MBOV_RS03125(MBOV_RS03125)	-
BP	GO:0016070	RNA metabolic process	6	2	8	52	0.750552	0.124619	0.97633	gene-MBOV_RS00310(serS),gene-MBOV_RS00950(rsmD),gene-MBOV_RS02320(tsaE),gene-MBOV_RS03125(MBOV_RS03125),gene-MBOV_RS03520(MBOV_RS03520),gene-MBOV_RS04060(rbfA)	gene-MBOV_RS00785(trmFO),gene-MBOV_RS03420(MBOV_RS03420)
MF	GO:0042626	ATPase-coupled transmembrane transporter activity	0	3	3	21	0.758573	0.120003	1	-	gene-MBOV_RS02835(MBOV_RS02835),gene-MBOV_RS03655(MBOV_RS03655),gene-MBOV_RS04185(MBOV_RS04185)
BP	GO:0044238	primary metabolic process	16	25	41	239	0.766063	0.115736	0.97633	gene-MBOV_RS00310(serS),gene-MBOV_RS00545(rpmB),gene-MBOV_RS00700(rpmF),gene-MBOV_RS00770(pyk),gene-MBOV_RS00950(rsmD),gene-MBOV_RS01135(rsgA),gene-MBOV_RS01345(rpsO),gene-MBOV_RS01645(recO),gene-MBOV_RS02100(plsY),gene-MBOV_RS02240(MBOV_RS02240),gene-MBOV_RS02320(tsaE),gene-MBOV_RS03125(MBOV_RS03125),gene-MBOV_RS03190(MBOV_RS03190),gene-MBOV_RS03520(MBOV_RS03520),gene-MBOV_RS04060(rbfA),gene-MBO…	gene-MBOV_RS00785(trmFO),gene-MBOV_RS00875(MBOV_RS00875),gene-MBOV_RS00920(MBOV_RS00920),gene-MBOV_RS01450(MBOV_RS01450),gene-MBOV_RS01475(rpsB),gene-MBOV_RS01625(glpK),gene-MBOV_RS02120(atpD),gene-MBOV_RS02125(atpG),gene-MBOV_RS02130(atpA),gene-MBOV_RS02140(atpF),gene-MBOV_RS02215(MBOV_RS02215),gene-MBOV_RS02325(tuf),gene-MBOV_RS02865(deoD),gene-MBOV_RS02870(MBOV_RS02870),gene-MBOV_RS03030(rplE)…
CC	GO:0000311	plastid large ribosomal subunit	1	0	1	6	0.770653	0.113141	0.894254	gene-MBOV_RS00545(rpmB)	-
CC	GO:0000313	organellar ribosome	4	2	6	33	0.77401	0.111253	0.894254	gene-MBOV_RS00545(rpmB),gene-MBOV_RS00700(rpmF),gene-MBOV_RS01345(rpsO),gene-MBOV_RS04235(rpmG)	gene-MBOV_RS01475(rpsB),gene-MBOV_RS03060(rpsC)
CC	GO:0005829	cytosol	4	3	7	38	0.774733	0.110848	0.894254	gene-MBOV_RS00545(rpmB),gene-MBOV_RS00700(rpmF),gene-MBOV_RS01345(rpsO),gene-MBOV_RS04235(rpmG)	gene-MBOV_RS01475(rpsB),gene-MBOV_RS03060(rpsC),gene-MBOV_RS03085(rplD)
BP	GO:0009059	macromolecule biosynthetic process	7	9	16	101	0.780117	0.10784	0.97633	gene-MBOV_RS00310(serS),gene-MBOV_RS00545(rpmB),gene-MBOV_RS00700(rpmF),gene-MBOV_RS01135(rsgA),gene-MBOV_RS01345(rpsO),gene-MBOV_RS03520(MBOV_RS03520),gene-MBOV_RS04235(rpmG)	gene-MBOV_RS01475(rpsB),gene-MBOV_RS02325(tuf),gene-MBOV_RS03030(rplE),gene-MBOV_RS03060(rpsC),gene-MBOV_RS03080(rplW),gene-MBOV_RS03085(rplD),gene-MBOV_RS03090(rplC),gene-MBOV_RS03095(rpsJ),gene-MBOV_RS03420(MBOV_RS03420)
BP	GO:0034645	cellular macromolecule biosynthetic process	7	9	16	101	0.780117	0.10784	0.97633	gene-MBOV_RS00310(serS),gene-MBOV_RS00545(rpmB),gene-MBOV_RS00700(rpmF),gene-MBOV_RS01135(rsgA),gene-MBOV_RS01345(rpsO),gene-MBOV_RS03520(MBOV_RS03520),gene-MBOV_RS04235(rpmG)	gene-MBOV_RS01475(rpsB),gene-MBOV_RS02325(tuf),gene-MBOV_RS03030(rplE),gene-MBOV_RS03060(rpsC),gene-MBOV_RS03080(rplW),gene-MBOV_RS03085(rplD),gene-MBOV_RS03090(rplC),gene-MBOV_RS03095(rpsJ),gene-MBOV_RS03420(MBOV_RS03420)
BP	GO:0006304	DNA modification	0	2	2	15	0.781714	0.106952	0.97633	-	gene-MBOV_RS03195(MBOV_RS03195),gene-MBOV_RS03200(MBOV_RS03200)
BP	GO:0006400	tRNA modification	1	0	1	8	0.795011	0.0996268	0.97633	gene-MBOV_RS02320(tsaE)	-
BP	GO:0044283	small molecule biosynthetic process	0	1	1	8	0.795011	0.0996268	0.97633	-	gene-MBOV_RS03320(MBOV_RS03320)
MF	GO:1901681	sulfur compound binding	1	0	1	8	0.795865	0.0991608	1	gene-MBOV_RS02545(MBOV_RS02545)	-
MF	GO:1904047	S-adenosyl-L-methionine binding	1	0	1	8	0.795865	0.0991608	1	gene-MBOV_RS02545(MBOV_RS02545)	-
CC	GO:0005737	cytoplasm	7	9	16	81	0.796495	0.0988167	0.894254	gene-MBOV_RS00310(serS),gene-MBOV_RS00545(rpmB),gene-MBOV_RS00700(rpmF),gene-MBOV_RS00770(pyk),gene-MBOV_RS01345(rpsO),gene-MBOV_RS02320(tsaE),gene-MBOV_RS04235(rpmG)	gene-MBOV_RS01475(rpsB),gene-MBOV_RS02120(atpD),gene-MBOV_RS02125(atpG),gene-MBOV_RS02130(atpA),gene-MBOV_RS02140(atpF),gene-MBOV_RS02765(MBOV_RS02765),gene-MBOV_RS03060(rpsC),gene-MBOV_RS03085(rplD),gene-MBOV_RS03195(MBOV_RS03195)
CC	GO:0044391	ribosomal subunit	4	3	7	39	0.803313	0.0951152	0.894254	gene-MBOV_RS00545(rpmB),gene-MBOV_RS00700(rpmF),gene-MBOV_RS01345(rpsO),gene-MBOV_RS04235(rpmG)	gene-MBOV_RS01475(rpsB),gene-MBOV_RS03060(rpsC),gene-MBOV_RS03085(rplD)
BP	GO:0071840	cellular component organization or biogenesis	2	0	2	16	0.812713	0.0900626	0.97633	gene-MBOV_RS00950(rsmD),gene-MBOV_RS02055(MBOV_RS02055)	-
MF	GO:0003723	RNA binding	1	2	3	23	0.813604	0.089587	1	gene-MBOV_RS04060(rbfA)	gene-MBOV_RS02325(tuf),gene-MBOV_RS03095(rpsJ)
BP	GO:0043412	macromolecule modification	3	2	5	37	0.828468	0.0817244	0.97633	gene-MBOV_RS00950(rsmD),gene-MBOV_RS02320(tsaE),gene-MBOV_RS03125(MBOV_RS03125)	gene-MBOV_RS03195(MBOV_RS03195),gene-MBOV_RS03200(MBOV_RS03200)
CC	GO:1990904	ribonucleoprotein complex	4	3	7	40	0.829357	0.0812584	0.90615	gene-MBOV_RS00545(rpmB),gene-MBOV_RS00700(rpmF),gene-MBOV_RS01345(rpsO),gene-MBOV_RS04235(rpmG)	gene-MBOV_RS01475(rpsB),gene-MBOV_RS03060(rpsC),gene-MBOV_RS03085(rplD)
BP	GO:0006090	pyruvate metabolic process	1	0	1	9	0.832408	0.0796639	0.97633	gene-MBOV_RS00770(pyk)	-
BP	GO:0006096	glycolytic process	1	0	1	9	0.832408	0.0796639	0.97633	gene-MBOV_RS00770(pyk)	-
BP	GO:0006165	nucleoside diphosphate phosphorylation	1	0	1	9	0.832408	0.0796639	0.97633	gene-MBOV_RS00770(pyk)	-
BP	GO:0006757	ATP generation from ADP	1	0	1	9	0.832408	0.0796639	0.97633	gene-MBOV_RS00770(pyk)	-
BP	GO:0009132	nucleoside diphosphate metabolic process	1	0	1	9	0.832408	0.0796639	0.97633	gene-MBOV_RS00770(pyk)	-
BP	GO:0009135	purine nucleoside diphosphate metabolic process	1	0	1	9	0.832408	0.0796639	0.97633	gene-MBOV_RS00770(pyk)	-
BP	GO:0009179	purine ribonucleoside diphosphate metabolic process	1	0	1	9	0.832408	0.0796639	0.97633	gene-MBOV_RS00770(pyk)	-
BP	GO:0009185	ribonucleoside diphosphate metabolic process	1	0	1	9	0.832408	0.0796639	0.97633	gene-MBOV_RS00770(pyk)	-
BP	GO:0016043	cellular component organization	1	0	1	9	0.832408	0.0796639	0.97633	gene-MBOV_RS02055(MBOV_RS02055)	-
BP	GO:0016052	carbohydrate catabolic process	1	0	1	9	0.832408	0.0796639	0.97633	gene-MBOV_RS00770(pyk)	-
BP	GO:0046031	ADP metabolic process	1	0	1	9	0.832408	0.0796639	0.97633	gene-MBOV_RS00770(pyk)	-
BP	GO:0046939	nucleotide phosphorylation	1	0	1	9	0.832408	0.0796639	0.97633	gene-MBOV_RS00770(pyk)	-
MF	GO:0003924	GTPase activity	1	0	1	9	0.83308	0.0793135	1	gene-MBOV_RS02055(MBOV_RS02055)	-
MF	GO:0008135	translation factor activity, RNA binding	0	1	1	9	0.83308	0.0793135	1	-	gene-MBOV_RS02325(tuf)
MF	GO:0045182	translation regulator activity	0	1	1	9	0.83308	0.0793135	1	-	gene-MBOV_RS02325(tuf)
MF	GO:0090079	translation regulator activity, nucleic acid binding	0	1	1	9	0.83308	0.0793135	1	-	gene-MBOV_RS02325(tuf)
BP	GO:0071704	organic substance metabolic process	16	26	42	248	0.838857	0.0763122	0.97633	gene-MBOV_RS00310(serS),gene-MBOV_RS00545(rpmB),gene-MBOV_RS00700(rpmF),gene-MBOV_RS00770(pyk),gene-MBOV_RS00950(rsmD),gene-MBOV_RS01135(rsgA),gene-MBOV_RS01345(rpsO),gene-MBOV_RS01645(recO),gene-MBOV_RS02100(plsY),gene-MBOV_RS02240(MBOV_RS02240),gene-MBOV_RS02320(tsaE),gene-MBOV_RS03125(MBOV_RS03125),gene-MBOV_RS03190(MBOV_RS03190),gene-MBOV_RS03520(MBOV_RS03520),gene-MBOV_RS04060(rbfA),gene-MBO…	gene-MBOV_RS00785(trmFO),gene-MBOV_RS00875(MBOV_RS00875),gene-MBOV_RS00920(MBOV_RS00920),gene-MBOV_RS01450(MBOV_RS01450),gene-MBOV_RS01475(rpsB),gene-MBOV_RS01625(glpK),gene-MBOV_RS02120(atpD),gene-MBOV_RS02125(atpG),gene-MBOV_RS02130(atpA),gene-MBOV_RS02140(atpF),gene-MBOV_RS02215(MBOV_RS02215),gene-MBOV_RS02325(tuf),gene-MBOV_RS02765(MBOV_RS02765),gene-MBOV_RS02865(deoD),gene-MBOV_RS02870(MBOV_…
BP	GO:0006950	response to stress	1	1	2	17	0.839809	0.0758192	0.97633	gene-MBOV_RS01645(recO)	gene-MBOV_RS03195(MBOV_RS03195)
BP	GO:0050896	response to stimulus	1	1	2	17	0.839809	0.0758192	0.97633	gene-MBOV_RS01645(recO)	gene-MBOV_RS03195(MBOV_RS03195)
BP	GO:0034641	cellular nitrogen compound metabolic process	15	20	35	212	0.848747	0.0712219	0.978577	gene-MBOV_RS00310(serS),gene-MBOV_RS00545(rpmB),gene-MBOV_RS00700(rpmF),gene-MBOV_RS00770(pyk),gene-MBOV_RS00950(rsmD),gene-MBOV_RS01135(rsgA),gene-MBOV_RS01345(rpsO),gene-MBOV_RS01645(recO),gene-MBOV_RS02240(MBOV_RS02240),gene-MBOV_RS02320(tsaE),gene-MBOV_RS03125(MBOV_RS03125),gene-MBOV_RS03190(MBOV_RS03190),gene-MBOV_RS03520(MBOV_RS03520),gene-MBOV_RS04060(rbfA),gene-MBOV_RS04235(rpmG)	gene-MBOV_RS00785(trmFO),gene-MBOV_RS01475(rpsB),gene-MBOV_RS02120(atpD),gene-MBOV_RS02125(atpG),gene-MBOV_RS02130(atpA),gene-MBOV_RS02140(atpF),gene-MBOV_RS02215(MBOV_RS02215),gene-MBOV_RS02325(tuf),gene-MBOV_RS02865(deoD),gene-MBOV_RS02870(MBOV_RS02870),gene-MBOV_RS03030(rplE),gene-MBOV_RS03060(rpsC),gene-MBOV_RS03080(rplW),gene-MBOV_RS03085(rplD),gene-MBOV_RS03090(rplC),gene-MBOV_RS03095(rpsJ)…
MF	GO:0015399	primary active transmembrane transporter activity	0	3	3	25	0.857841	0.066593	1	-	gene-MBOV_RS02835(MBOV_RS02835),gene-MBOV_RS03655(MBOV_RS03655),gene-MBOV_RS04185(MBOV_RS04185)
BP	GO:0006807	nitrogen compound metabolic process	15	24	39	234	0.862138	0.0644234	0.978577	gene-MBOV_RS00310(serS),gene-MBOV_RS00545(rpmB),gene-MBOV_RS00700(rpmF),gene-MBOV_RS00770(pyk),gene-MBOV_RS00950(rsmD),gene-MBOV_RS01135(rsgA),gene-MBOV_RS01345(rpsO),gene-MBOV_RS01645(recO),gene-MBOV_RS02240(MBOV_RS02240),gene-MBOV_RS02320(tsaE),gene-MBOV_RS03125(MBOV_RS03125),gene-MBOV_RS03190(MBOV_RS03190),gene-MBOV_RS03520(MBOV_RS03520),gene-MBOV_RS04060(rbfA),gene-MBOV_RS04235(rpmG)	gene-MBOV_RS00785(trmFO),gene-MBOV_RS00875(MBOV_RS00875),gene-MBOV_RS00920(MBOV_RS00920),gene-MBOV_RS01450(MBOV_RS01450),gene-MBOV_RS01475(rpsB),gene-MBOV_RS02120(atpD),gene-MBOV_RS02125(atpG),gene-MBOV_RS02130(atpA),gene-MBOV_RS02140(atpF),gene-MBOV_RS02215(MBOV_RS02215),gene-MBOV_RS02325(tuf),gene-MBOV_RS02865(deoD),gene-MBOV_RS02870(MBOV_RS02870),gene-MBOV_RS03030(rplE),gene-MBOV_RS03060(rpsC)…
BP	GO:0032259	methylation	1	0	1	10	0.863086	0.0639461	0.978577	gene-MBOV_RS00950(rsmD)	-
BP	GO:0043414	macromolecule methylation	1	0	1	10	0.863086	0.0639461	0.978577	gene-MBOV_RS00950(rsmD)	-
CC	GO:0022625	cytosolic large ribosomal subunit	3	1	4	26	0.866536	0.0622135	0.925054	gene-MBOV_RS00545(rpmB),gene-MBOV_RS00700(rpmF),gene-MBOV_RS04235(rpmG)	gene-MBOV_RS03085(rplD)
BP	GO:0008152	metabolic process	17	26	43	255	0.871778	0.0595941	0.978577	gene-MBOV_RS00310(serS),gene-MBOV_RS00545(rpmB),gene-MBOV_RS00700(rpmF),gene-MBOV_RS00770(pyk),gene-MBOV_RS00950(rsmD),gene-MBOV_RS01135(rsgA),gene-MBOV_RS01345(rpsO),gene-MBOV_RS01645(recO),gene-MBOV_RS02100(plsY),gene-MBOV_RS02240(MBOV_RS02240),gene-MBOV_RS02320(tsaE),gene-MBOV_RS03125(MBOV_RS03125),gene-MBOV_RS03190(MBOV_RS03190),gene-MBOV_RS03520(MBOV_RS03520),gene-MBOV_RS03565(MBOV_RS03565),…	gene-MBOV_RS00785(trmFO),gene-MBOV_RS00875(MBOV_RS00875),gene-MBOV_RS00920(MBOV_RS00920),gene-MBOV_RS01450(MBOV_RS01450),gene-MBOV_RS01475(rpsB),gene-MBOV_RS01625(glpK),gene-MBOV_RS02120(atpD),gene-MBOV_RS02125(atpG),gene-MBOV_RS02130(atpA),gene-MBOV_RS02140(atpF),gene-MBOV_RS02215(MBOV_RS02215),gene-MBOV_RS02325(tuf),gene-MBOV_RS02765(MBOV_RS02765),gene-MBOV_RS02865(deoD),gene-MBOV_RS02870(MBOV_…
CC	GO:0015934	large ribosomal subunit	3	1	4	27	0.888185	0.0514966	0.925054	gene-MBOV_RS00545(rpmB),gene-MBOV_RS00700(rpmF),gene-MBOV_RS04235(rpmG)	gene-MBOV_RS03085(rplD)
BP	GO:0006281	DNA repair	1	0	1	11	0.888233	0.051473	0.978577	gene-MBOV_RS01645(recO)	-
BP	GO:0006974	cellular response to DNA damage stimulus	1	0	1	11	0.888233	0.051473	0.978577	gene-MBOV_RS01645(recO)	-
BP	GO:0033554	cellular response to stress	1	0	1	11	0.888233	0.051473	0.978577	gene-MBOV_RS01645(recO)	-
BP	GO:0051716	cellular response to stimulus	1	0	1	11	0.888233	0.051473	0.978577	gene-MBOV_RS01645(recO)	-
BP	GO:0071702	organic substance transport	0	1	1	11	0.888233	0.051473	0.978577	-	gene-MBOV_RS02840(MBOV_RS02840)
MF	GO:0016779	nucleotidyltransferase activity	0	1	1	11	0.888594	0.0512966	1	-	gene-MBOV_RS03420(MBOV_RS03420)
BP	GO:0006310	DNA recombination	3	1	4	34	0.8915	0.0498785	0.978577	gene-MBOV_RS01645(recO),gene-MBOV_RS02240(MBOV_RS02240),gene-MBOV_RS03190(MBOV_RS03190)	gene-MBOV_RS02215(MBOV_RS02215)
BP	GO:0034660	ncRNA metabolic process	3	1	4	34	0.8915	0.0498785	0.978577	gene-MBOV_RS00310(serS),gene-MBOV_RS00950(rsmD),gene-MBOV_RS02320(tsaE)	gene-MBOV_RS00785(trmFO)
CC	GO:1902494	catalytic complex	0	1	1	9	0.893696	0.04881	0.925054	-	gene-MBOV_RS03195(MBOV_RS03195)
BP	GO:0044237	cellular metabolic process	16	22	38	232	0.902886	0.044367	0.986487	gene-MBOV_RS00310(serS),gene-MBOV_RS00545(rpmB),gene-MBOV_RS00700(rpmF),gene-MBOV_RS00770(pyk),gene-MBOV_RS00950(rsmD),gene-MBOV_RS01135(rsgA),gene-MBOV_RS01345(rpsO),gene-MBOV_RS01645(recO),gene-MBOV_RS02100(plsY),gene-MBOV_RS02240(MBOV_RS02240),gene-MBOV_RS02320(tsaE),gene-MBOV_RS03125(MBOV_RS03125),gene-MBOV_RS03190(MBOV_RS03190),gene-MBOV_RS03520(MBOV_RS03520),gene-MBOV_RS04060(rbfA),gene-MBO…	gene-MBOV_RS00785(trmFO),gene-MBOV_RS01475(rpsB),gene-MBOV_RS01625(glpK),gene-MBOV_RS02120(atpD),gene-MBOV_RS02125(atpG),gene-MBOV_RS02130(atpA),gene-MBOV_RS02140(atpF),gene-MBOV_RS02215(MBOV_RS02215),gene-MBOV_RS02325(tuf),gene-MBOV_RS02765(MBOV_RS02765),gene-MBOV_RS02865(deoD),gene-MBOV_RS02870(MBOV_RS02870),gene-MBOV_RS03030(rplE),gene-MBOV_RS03060(rpsC),gene-MBOV_RS03080(rplW),gene-MBOV_RS030…
MF	GO:0003677	DNA binding	3	2	5	42	0.90499	0.0433564	1	gene-MBOV_RS01645(recO),gene-MBOV_RS02040(mraZ),gene-MBOV_RS03190(MBOV_RS03190)	gene-MBOV_RS03200(MBOV_RS03200),gene-MBOV_RS03420(MBOV_RS03420)
MF	GO:0022804	active transmembrane transporter activity	0	3	3	28	0.907239	0.0422785	1	-	gene-MBOV_RS02835(MBOV_RS02835),gene-MBOV_RS03655(MBOV_RS03655),gene-MBOV_RS04185(MBOV_RS04185)
BP	GO:0016310	phosphorylation	1	0	1	12	0.908832	0.0415165	0.988407	gene-MBOV_RS00770(pyk)	-
MF	GO:0003676	nucleic acid binding	5	4	9	69	0.911139	0.0404152	1	gene-MBOV_RS01645(recO),gene-MBOV_RS02040(mraZ),gene-MBOV_RS02335(MBOV_RS02335),gene-MBOV_RS03190(MBOV_RS03190),gene-MBOV_RS04060(rbfA)	gene-MBOV_RS02325(tuf),gene-MBOV_RS03095(rpsJ),gene-MBOV_RS03200(MBOV_RS03200),gene-MBOV_RS03420(MBOV_RS03420)
CC	GO:0000315	organellar large ribosomal subunit	3	0	3	24	0.933897	0.029701	0.949999	gene-MBOV_RS00545(rpmB),gene-MBOV_RS00700(rpmF),gene-MBOV_RS04235(rpmG)	-
BP	GO:0006139	nucleobase-containing compound metabolic process	10	12	22	150	0.939071	0.0273016	0.994519	gene-MBOV_RS00310(serS),gene-MBOV_RS00770(pyk),gene-MBOV_RS00950(rsmD),gene-MBOV_RS01645(recO),gene-MBOV_RS02240(MBOV_RS02240),gene-MBOV_RS02320(tsaE),gene-MBOV_RS03125(MBOV_RS03125),gene-MBOV_RS03190(MBOV_RS03190),gene-MBOV_RS03520(MBOV_RS03520),gene-MBOV_RS04060(rbfA)	gene-MBOV_RS00785(trmFO),gene-MBOV_RS02120(atpD),gene-MBOV_RS02125(atpG),gene-MBOV_RS02130(atpA),gene-MBOV_RS02140(atpF),gene-MBOV_RS02215(MBOV_RS02215),gene-MBOV_RS02865(deoD),gene-MBOV_RS02870(MBOV_RS02870),gene-MBOV_RS03195(MBOV_RS03195),gene-MBOV_RS03200(MBOV_RS03200),gene-MBOV_RS03320(MBOV_RS03320),gene-MBOV_RS03420(MBOV_RS03420)
BP	GO:0006725	cellular aromatic compound metabolic process	10	12	22	150	0.939071	0.0273016	0.994519	gene-MBOV_RS00310(serS),gene-MBOV_RS00770(pyk),gene-MBOV_RS00950(rsmD),gene-MBOV_RS01645(recO),gene-MBOV_RS02240(MBOV_RS02240),gene-MBOV_RS02320(tsaE),gene-MBOV_RS03125(MBOV_RS03125),gene-MBOV_RS03190(MBOV_RS03190),gene-MBOV_RS03520(MBOV_RS03520),gene-MBOV_RS04060(rbfA)	gene-MBOV_RS00785(trmFO),gene-MBOV_RS02120(atpD),gene-MBOV_RS02125(atpG),gene-MBOV_RS02130(atpA),gene-MBOV_RS02140(atpF),gene-MBOV_RS02215(MBOV_RS02215),gene-MBOV_RS02865(deoD),gene-MBOV_RS02870(MBOV_RS02870),gene-MBOV_RS03195(MBOV_RS03195),gene-MBOV_RS03200(MBOV_RS03200),gene-MBOV_RS03320(MBOV_RS03320),gene-MBOV_RS03420(MBOV_RS03420)
BP	GO:0046483	heterocycle metabolic process	10	12	22	150	0.939071	0.0273016	0.994519	gene-MBOV_RS00310(serS),gene-MBOV_RS00770(pyk),gene-MBOV_RS00950(rsmD),gene-MBOV_RS01645(recO),gene-MBOV_RS02240(MBOV_RS02240),gene-MBOV_RS02320(tsaE),gene-MBOV_RS03125(MBOV_RS03125),gene-MBOV_RS03190(MBOV_RS03190),gene-MBOV_RS03520(MBOV_RS03520),gene-MBOV_RS04060(rbfA)	gene-MBOV_RS00785(trmFO),gene-MBOV_RS02120(atpD),gene-MBOV_RS02125(atpG),gene-MBOV_RS02130(atpA),gene-MBOV_RS02140(atpF),gene-MBOV_RS02215(MBOV_RS02215),gene-MBOV_RS02865(deoD),gene-MBOV_RS02870(MBOV_RS02870),gene-MBOV_RS03195(MBOV_RS03195),gene-MBOV_RS03200(MBOV_RS03200),gene-MBOV_RS03320(MBOV_RS03320),gene-MBOV_RS03420(MBOV_RS03420)
BP	GO:1901360	organic cyclic compound metabolic process	10	12	22	150	0.939071	0.0273016	0.994519	gene-MBOV_RS00310(serS),gene-MBOV_RS00770(pyk),gene-MBOV_RS00950(rsmD),gene-MBOV_RS01645(recO),gene-MBOV_RS02240(MBOV_RS02240),gene-MBOV_RS02320(tsaE),gene-MBOV_RS03125(MBOV_RS03125),gene-MBOV_RS03190(MBOV_RS03190),gene-MBOV_RS03520(MBOV_RS03520),gene-MBOV_RS04060(rbfA)	gene-MBOV_RS00785(trmFO),gene-MBOV_RS02120(atpD),gene-MBOV_RS02125(atpG),gene-MBOV_RS02130(atpA),gene-MBOV_RS02140(atpF),gene-MBOV_RS02215(MBOV_RS02215),gene-MBOV_RS02865(deoD),gene-MBOV_RS02870(MBOV_RS02870),gene-MBOV_RS03195(MBOV_RS03195),gene-MBOV_RS03200(MBOV_RS03200),gene-MBOV_RS03320(MBOV_RS03320),gene-MBOV_RS03420(MBOV_RS03420)
MF	GO:0008168	methyltransferase activity	2	0	2	23	0.940411	0.0266823	1	gene-MBOV_RS00950(rsmD),gene-MBOV_RS02045(rsmH)	-
BP	GO:0006399	tRNA metabolic process	2	1	3	31	0.941381	0.0262344	0.994519	gene-MBOV_RS00310(serS),gene-MBOV_RS02320(tsaE)	gene-MBOV_RS00785(trmFO)
MF	GO:0016787	hydrolase activity	5	7	12	92	0.941461	0.0261978	1	gene-MBOV_RS00040(MBOV_RS00040),gene-MBOV_RS02055(MBOV_RS02055),gene-MBOV_RS02320(tsaE),gene-MBOV_RS03565(MBOV_RS03565),gene-MBOV_RS04740(MBOV_RS04740)	gene-MBOV_RS00875(MBOV_RS00875),gene-MBOV_RS00920(MBOV_RS00920),gene-MBOV_RS01450(MBOV_RS01450),gene-MBOV_RS03195(MBOV_RS03195),gene-MBOV_RS03240(MBOV_RS03240),gene-MBOV_RS03320(MBOV_RS03320),gene-MBOV_RS03655(MBOV_RS03655)
MF	GO:0003824	catalytic activity	16	23	39	250	0.956261	0.0194235	1	gene-MBOV_RS00040(MBOV_RS00040),gene-MBOV_RS00310(serS),gene-MBOV_RS00315(MBOV_RS00315),gene-MBOV_RS00770(pyk),gene-MBOV_RS00950(rsmD),gene-MBOV_RS02045(rsmH),gene-MBOV_RS02055(MBOV_RS02055),gene-MBOV_RS02100(plsY),gene-MBOV_RS02240(MBOV_RS02240),gene-MBOV_RS02320(tsaE),gene-MBOV_RS03125(MBOV_RS03125),gene-MBOV_RS03470(MBOV_RS03470),gene-MBOV_RS03565(MBOV_RS03565),gene-MBOV_RS03625(MBOV_RS03625),…	gene-MBOV_RS00075(MBOV_RS00075),gene-MBOV_RS00515(MBOV_RS00515),gene-MBOV_RS00875(MBOV_RS00875),gene-MBOV_RS00920(MBOV_RS00920),gene-MBOV_RS01435(MBOV_RS01435),gene-MBOV_RS01450(MBOV_RS01450),gene-MBOV_RS01500(MBOV_RS01500),gene-MBOV_RS01625(glpK),gene-MBOV_RS02120(atpD),gene-MBOV_RS02125(atpG),gene-MBOV_RS02130(atpA),gene-MBOV_RS02140(atpF),gene-MBOV_RS02215(MBOV_RS02215),gene-MBOV_RS02760(MBOV_…
MF	GO:0140097	catalytic activity, acting on DNA	4	2	6	55	0.956275	0.0194172	1	gene-MBOV_RS02240(MBOV_RS02240),gene-MBOV_RS03470(MBOV_RS03470),gene-MBOV_RS03625(MBOV_RS03625),gene-MBOV_RS04170(MBOV_RS04170)	gene-MBOV_RS02215(MBOV_RS02215),gene-MBOV_RS03195(MBOV_RS03195)
BP	GO:0006082	organic acid metabolic process	2	1	3	33	0.957237	0.0189806	0.994519	gene-MBOV_RS00310(serS),gene-MBOV_RS00770(pyk)	gene-MBOV_RS02765(MBOV_RS02765)
BP	GO:0019752	carboxylic acid metabolic process	2	1	3	33	0.957237	0.0189806	0.994519	gene-MBOV_RS00310(serS),gene-MBOV_RS00770(pyk)	gene-MBOV_RS02765(MBOV_RS02765)
BP	GO:0043436	oxoacid metabolic process	2	1	3	33	0.957237	0.0189806	0.994519	gene-MBOV_RS00310(serS),gene-MBOV_RS00770(pyk)	gene-MBOV_RS02765(MBOV_RS02765)
MF	GO:0016741	transferase activity, transferring one-carbon groups	2	0	2	25	0.957811	0.0187201	1	gene-MBOV_RS00950(rsmD),gene-MBOV_RS02045(rsmH)	-
MF	GO:0016853	isomerase activity	1	0	1	16	0.959889	0.0177792	1	gene-MBOV_RS03125(MBOV_RS03125)	-
MF	GO:0043169	cation binding	0	1	1	16	0.959889	0.0177792	1	-	gene-MBOV_RS03540(MBOV_RS03540)
MF	GO:0046872	metal ion binding	0	1	1	16	0.959889	0.0177792	1	-	gene-MBOV_RS03540(MBOV_RS03540)
BP	GO:0043170	macromolecule metabolic process	14	17	31	204	0.964914	0.0155114	0.994519	gene-MBOV_RS00310(serS),gene-MBOV_RS00545(rpmB),gene-MBOV_RS00700(rpmF),gene-MBOV_RS00950(rsmD),gene-MBOV_RS01135(rsgA),gene-MBOV_RS01345(rpsO),gene-MBOV_RS01645(recO),gene-MBOV_RS02240(MBOV_RS02240),gene-MBOV_RS02320(tsaE),gene-MBOV_RS03125(MBOV_RS03125),gene-MBOV_RS03190(MBOV_RS03190),gene-MBOV_RS03520(MBOV_RS03520),gene-MBOV_RS04060(rbfA),gene-MBOV_RS04235(rpmG)	gene-MBOV_RS00785(trmFO),gene-MBOV_RS00875(MBOV_RS00875),gene-MBOV_RS00920(MBOV_RS00920),gene-MBOV_RS01450(MBOV_RS01450),gene-MBOV_RS01475(rpsB),gene-MBOV_RS02215(MBOV_RS02215),gene-MBOV_RS02325(tuf),gene-MBOV_RS03030(rplE),gene-MBOV_RS03060(rpsC),gene-MBOV_RS03080(rplW),gene-MBOV_RS03085(rplD),gene-MBOV_RS03090(rplC),gene-MBOV_RS03095(rpsJ),gene-MBOV_RS03195(MBOV_RS03195),gene-MBOV_RS03200(MBOV_…
MF	GO:0004518	nuclease activity	0	1	1	17	0.967361	0.0144112	1	-	gene-MBOV_RS03195(MBOV_RS03195)
MF	GO:0016887	ATPase activity	1	1	2	27	0.970343	0.0130746	1	gene-MBOV_RS02320(tsaE)	gene-MBOV_RS03655(MBOV_RS03655)
MF	GO:0036094	small molecule binding	3	4	7	65	0.970683	0.0129224	1	gene-MBOV_RS01135(rsgA),gene-MBOV_RS02055(MBOV_RS02055),gene-MBOV_RS04745(MBOV_RS04745)	gene-MBOV_RS00785(trmFO),gene-MBOV_RS02830(MBOV_RS02830),gene-MBOV_RS03420(MBOV_RS03420),gene-MBOV_RS03655(MBOV_RS03655)
BP	GO:0006313	transposition, DNA-mediated	1	1	2	27	0.970722	0.012905	0.994519	gene-MBOV_RS02240(MBOV_RS02240)	gene-MBOV_RS02215(MBOV_RS02215)
BP	GO:0032196	transposition	1	1	2	27	0.970722	0.012905	0.994519	gene-MBOV_RS02240(MBOV_RS02240)	gene-MBOV_RS02215(MBOV_RS02215)
MF	GO:0016462	pyrophosphatase activity	2	1	3	36	0.973147	0.0118213	1	gene-MBOV_RS02055(MBOV_RS02055),gene-MBOV_RS02320(tsaE)	gene-MBOV_RS03655(MBOV_RS03655)
MF	GO:0016817	hydrolase activity, acting on acid anhydrides	2	1	3	36	0.973147	0.0118213	1	gene-MBOV_RS02055(MBOV_RS02055),gene-MBOV_RS02320(tsaE)	gene-MBOV_RS03655(MBOV_RS03655)
MF	GO:0016818	hydrolase activity, acting on acid anhydrides, in phosphorus-containing anhydrides	2	1	3	36	0.973147	0.0118213	1	gene-MBOV_RS02055(MBOV_RS02055),gene-MBOV_RS02320(tsaE)	gene-MBOV_RS03655(MBOV_RS03655)
MF	GO:0017111	nucleoside-triphosphatase activity	2	1	3	36	0.973147	0.0118213	1	gene-MBOV_RS02055(MBOV_RS02055),gene-MBOV_RS02320(tsaE)	gene-MBOV_RS03655(MBOV_RS03655)
MF	GO:0140098	catalytic activity, acting on RNA	3	1	4	44	0.973684	0.011582	1	gene-MBOV_RS00310(serS),gene-MBOV_RS00950(rsmD),gene-MBOV_RS02045(rsmH)	gene-MBOV_RS03420(MBOV_RS03420)
MF	GO:0004812	aminoacyl-tRNA ligase activity	1	0	1	19	0.978431	0.00946995	1	gene-MBOV_RS00310(serS)	-
MF	GO:0016875	ligase activity, forming carbon-oxygen bonds	1	0	1	19	0.978431	0.00946995	1	gene-MBOV_RS00310(serS)	-
MF	GO:0097367	carbohydrate derivative binding	3	3	6	61	0.9808	0.00841941	1	gene-MBOV_RS01135(rsgA),gene-MBOV_RS02055(MBOV_RS02055),gene-MBOV_RS04745(MBOV_RS04745)	gene-MBOV_RS02830(MBOV_RS02830),gene-MBOV_RS03420(MBOV_RS03420),gene-MBOV_RS03655(MBOV_RS03655)
BP	GO:0006418	tRNA aminoacylation for protein translation	1	0	1	20	0.982631	0.00760934	0.994519	gene-MBOV_RS00310(serS)	-
BP	GO:0043038	amino acid activation	1	0	1	20	0.982631	0.00760934	0.994519	gene-MBOV_RS00310(serS)	-
BP	GO:0043039	tRNA aminoacylation	1	0	1	20	0.982631	0.00760934	0.994519	gene-MBOV_RS00310(serS)	-
MF	GO:0000166	nucleotide binding	3	3	6	63	0.985628	0.00628718	1	gene-MBOV_RS01135(rsgA),gene-MBOV_RS02055(MBOV_RS02055),gene-MBOV_RS04745(MBOV_RS04745)	gene-MBOV_RS00785(trmFO),gene-MBOV_RS02830(MBOV_RS02830),gene-MBOV_RS03655(MBOV_RS03655)
MF	GO:0043168	anion binding	3	3	6	63	0.985628	0.00628718	1	gene-MBOV_RS01135(rsgA),gene-MBOV_RS02055(MBOV_RS02055),gene-MBOV_RS04745(MBOV_RS04745)	gene-MBOV_RS00785(trmFO),gene-MBOV_RS02830(MBOV_RS02830),gene-MBOV_RS03655(MBOV_RS03655)
MF	GO:1901265	nucleoside phosphate binding	3	3	6	63	0.985628	0.00628718	1	gene-MBOV_RS01135(rsgA),gene-MBOV_RS02055(MBOV_RS02055),gene-MBOV_RS04745(MBOV_RS04745)	gene-MBOV_RS00785(trmFO),gene-MBOV_RS02830(MBOV_RS02830),gene-MBOV_RS03655(MBOV_RS03655)
MF	GO:0016788	hydrolase activity, acting on ester bonds	0	1	1	21	0.985782	0.00621908	1	-	gene-MBOV_RS03195(MBOV_RS03195)
BP	GO:0044260	cellular macromolecule metabolic process	11	12	23	168	0.986504	0.00590111	0.994519	gene-MBOV_RS00310(serS),gene-MBOV_RS00545(rpmB),gene-MBOV_RS00700(rpmF),gene-MBOV_RS00950(rsmD),gene-MBOV_RS01135(rsgA),gene-MBOV_RS01345(rpsO),gene-MBOV_RS01645(recO),gene-MBOV_RS02240(MBOV_RS02240),gene-MBOV_RS03190(MBOV_RS03190),gene-MBOV_RS03520(MBOV_RS03520),gene-MBOV_RS04235(rpmG)	gene-MBOV_RS01475(rpsB),gene-MBOV_RS02215(MBOV_RS02215),gene-MBOV_RS02325(tuf),gene-MBOV_RS03030(rplE),gene-MBOV_RS03060(rpsC),gene-MBOV_RS03080(rplW),gene-MBOV_RS03085(rplD),gene-MBOV_RS03090(rplC),gene-MBOV_RS03095(rpsJ),gene-MBOV_RS03195(MBOV_RS03195),gene-MBOV_RS03200(MBOV_RS03200),gene-MBOV_RS03420(MBOV_RS03420)
MF	GO:0097159	organic cyclic compound binding	8	7	15	124	0.987187	0.00560073	1	gene-MBOV_RS01135(rsgA),gene-MBOV_RS01645(recO),gene-MBOV_RS02040(mraZ),gene-MBOV_RS02055(MBOV_RS02055),gene-MBOV_RS02335(MBOV_RS02335),gene-MBOV_RS03190(MBOV_RS03190),gene-MBOV_RS04060(rbfA),gene-MBOV_RS04745(MBOV_RS04745)	gene-MBOV_RS00785(trmFO),gene-MBOV_RS02325(tuf),gene-MBOV_RS02830(MBOV_RS02830),gene-MBOV_RS03095(rpsJ),gene-MBOV_RS03200(MBOV_RS03200),gene-MBOV_RS03420(MBOV_RS03420),gene-MBOV_RS03655(MBOV_RS03655)
MF	GO:1901363	heterocyclic compound binding	8	7	15	124	0.987187	0.00560073	1	gene-MBOV_RS01135(rsgA),gene-MBOV_RS01645(recO),gene-MBOV_RS02040(mraZ),gene-MBOV_RS02055(MBOV_RS02055),gene-MBOV_RS02335(MBOV_RS02335),gene-MBOV_RS03190(MBOV_RS03190),gene-MBOV_RS04060(rbfA),gene-MBOV_RS04745(MBOV_RS04745)	gene-MBOV_RS00785(trmFO),gene-MBOV_RS02325(tuf),gene-MBOV_RS02830(MBOV_RS02830),gene-MBOV_RS03095(rpsJ),gene-MBOV_RS03200(MBOV_RS03200),gene-MBOV_RS03420(MBOV_RS03420),gene-MBOV_RS03655(MBOV_RS03655)
BP	GO:0090304	nucleic acid metabolic process	9	5	14	116	0.987378	0.00551663	0.994519	gene-MBOV_RS00310(serS),gene-MBOV_RS00950(rsmD),gene-MBOV_RS01645(recO),gene-MBOV_RS02240(MBOV_RS02240),gene-MBOV_RS02320(tsaE),gene-MBOV_RS03125(MBOV_RS03125),gene-MBOV_RS03190(MBOV_RS03190),gene-MBOV_RS03520(MBOV_RS03520),gene-MBOV_RS04060(rbfA)	gene-MBOV_RS00785(trmFO),gene-MBOV_RS02215(MBOV_RS02215),gene-MBOV_RS03195(MBOV_RS03195),gene-MBOV_RS03200(MBOV_RS03200),gene-MBOV_RS03420(MBOV_RS03420)
BP	GO:0006520	cellular amino acid metabolic process	1	0	1	22	0.988618	0.00497152	0.994519	gene-MBOV_RS00310(serS)	-
BP	GO:0006259	DNA metabolic process	3	3	6	65	0.990305	0.00423111	0.994519	gene-MBOV_RS01645(recO),gene-MBOV_RS02240(MBOV_RS02240),gene-MBOV_RS03190(MBOV_RS03190)	gene-MBOV_RS02215(MBOV_RS02215),gene-MBOV_RS03195(MBOV_RS03195),gene-MBOV_RS03200(MBOV_RS03200)
MF	GO:0032553	ribonucleotide binding	3	2	5	60	0.992797	0.00313957	1	gene-MBOV_RS01135(rsgA),gene-MBOV_RS02055(MBOV_RS02055),gene-MBOV_RS04745(MBOV_RS04745)	gene-MBOV_RS02830(MBOV_RS02830),gene-MBOV_RS03655(MBOV_RS03655)
MF	GO:0032555	purine ribonucleotide binding	3	2	5	60	0.992797	0.00313957	1	gene-MBOV_RS01135(rsgA),gene-MBOV_RS02055(MBOV_RS02055),gene-MBOV_RS04745(MBOV_RS04745)	gene-MBOV_RS02830(MBOV_RS02830),gene-MBOV_RS03655(MBOV_RS03655)
MF	GO:0035639	purine ribonucleoside triphosphate binding	3	2	5	60	0.992797	0.00313957	1	gene-MBOV_RS01135(rsgA),gene-MBOV_RS02055(MBOV_RS02055),gene-MBOV_RS04745(MBOV_RS04745)	gene-MBOV_RS02830(MBOV_RS02830),gene-MBOV_RS03655(MBOV_RS03655)
MF	GO:0017076	purine nucleotide binding	3	2	5	61	0.993868	0.00267126	1	gene-MBOV_RS01135(rsgA),gene-MBOV_RS02055(MBOV_RS02055),gene-MBOV_RS04745(MBOV_RS04745)	gene-MBOV_RS02830(MBOV_RS02830),gene-MBOV_RS03655(MBOV_RS03655)
MF	GO:0043167	ion binding	3	4	7	77	0.99475	0.00228584	1	gene-MBOV_RS01135(rsgA),gene-MBOV_RS02055(MBOV_RS02055),gene-MBOV_RS04745(MBOV_RS04745)	gene-MBOV_RS00785(trmFO),gene-MBOV_RS02830(MBOV_RS02830),gene-MBOV_RS03540(MBOV_RS03540),gene-MBOV_RS03655(MBOV_RS03655)
MF	GO:0016874	ligase activity	1	0	1	27	0.995991	0.00174467	1	gene-MBOV_RS00310(serS)	-
MF	GO:0140101	catalytic activity, acting on a tRNA	1	0	1	27	0.995991	0.00174467	1	gene-MBOV_RS00310(serS)	-
MF	GO:0005488	binding	9	8	17	147	0.996902	0.00134757	1	gene-MBOV_RS01135(rsgA),gene-MBOV_RS01645(recO),gene-MBOV_RS02040(mraZ),gene-MBOV_RS02055(MBOV_RS02055),gene-MBOV_RS02335(MBOV_RS02335),gene-MBOV_RS02545(MBOV_RS02545),gene-MBOV_RS03190(MBOV_RS03190),gene-MBOV_RS04060(rbfA),gene-MBOV_RS04745(MBOV_RS04745)	gene-MBOV_RS00785(trmFO),gene-MBOV_RS02325(tuf),gene-MBOV_RS02830(MBOV_RS02830),gene-MBOV_RS03095(rpsJ),gene-MBOV_RS03200(MBOV_RS03200),gene-MBOV_RS03420(MBOV_RS03420),gene-MBOV_RS03540(MBOV_RS03540),gene-MBOV_RS03655(MBOV_RS03655)
MF	GO:0005524	ATP binding	1	2	3	51	0.99807	0.000839062	1	gene-MBOV_RS04745(MBOV_RS04745)	gene-MBOV_RS02830(MBOV_RS02830),gene-MBOV_RS03655(MBOV_RS03655)
MF	GO:0032559	adenyl ribonucleotide binding	1	2	3	51	0.99807	0.000839062	1	gene-MBOV_RS04745(MBOV_RS04745)	gene-MBOV_RS02830(MBOV_RS02830),gene-MBOV_RS03655(MBOV_RS03655)
MF	GO:0008144	drug binding	2	2	4	60	0.998169	0.000795784	1	gene-MBOV_RS02545(MBOV_RS02545),gene-MBOV_RS04745(MBOV_RS04745)	gene-MBOV_RS02830(MBOV_RS02830),gene-MBOV_RS03655(MBOV_RS03655)
MF	GO:0030554	adenyl nucleotide binding	1	2	3	52	0.9984	0.000695464	1	gene-MBOV_RS04745(MBOV_RS04745)	gene-MBOV_RS02830(MBOV_RS02830),gene-MBOV_RS03655(MBOV_RS03655)
MF	GO:0003674	molecular_function	30	38	68	381	1	0	1	gene-MBOV_RS00040(MBOV_RS00040),gene-MBOV_RS00310(serS),gene-MBOV_RS00315(MBOV_RS00315),gene-MBOV_RS00545(rpmB),gene-MBOV_RS00700(rpmF),gene-MBOV_RS00770(pyk),gene-MBOV_RS00950(rsmD),gene-MBOV_RS01135(rsgA),gene-MBOV_RS01345(rpsO),gene-MBOV_RS01645(recO),gene-MBOV_RS02015(MBOV_RS02015),gene-MBOV_RS02040(mraZ),gene-MBOV_RS02045(rsmH),gene-MBOV_RS02055(MBOV_RS02055),gene-MBOV_RS02100(plsY),gene-MBO…	gene-MBOV_RS00075(MBOV_RS00075),gene-MBOV_RS00515(MBOV_RS00515),gene-MBOV_RS00785(trmFO),gene-MBOV_RS00875(MBOV_RS00875),gene-MBOV_RS00920(MBOV_RS00920),gene-MBOV_RS01435(MBOV_RS01435),gene-MBOV_RS01450(MBOV_RS01450),gene-MBOV_RS01475(rpsB),gene-MBOV_RS01500(MBOV_RS01500),gene-MBOV_RS01620(MBOV_RS01620),gene-MBOV_RS01625(glpK),gene-MBOV_RS02120(atpD),gene-MBOV_RS02125(atpG),gene-MBOV_RS02130(atpA…
BP	GO:0008150	biological_process	23	31	54	304	1	0	1	gene-MBOV_RS00310(serS),gene-MBOV_RS00545(rpmB),gene-MBOV_RS00700(rpmF),gene-MBOV_RS00770(pyk),gene-MBOV_RS00950(rsmD),gene-MBOV_RS01135(rsgA),gene-MBOV_RS01345(rpsO),gene-MBOV_RS01365(MBOV_RS01365),gene-MBOV_RS01645(recO),gene-MBOV_RS02015(MBOV_RS02015),gene-MBOV_RS02040(mraZ),gene-MBOV_RS02055(MBOV_RS02055),gene-MBOV_RS02100(plsY),gene-MBOV_RS02240(MBOV_RS02240),gene-MBOV_RS02320(tsaE),gene-MBO…	gene-MBOV_RS00785(trmFO),gene-MBOV_RS00875(MBOV_RS00875),gene-MBOV_RS00920(MBOV_RS00920),gene-MBOV_RS01450(MBOV_RS01450),gene-MBOV_RS01475(rpsB),gene-MBOV_RS01620(MBOV_RS01620),gene-MBOV_RS01625(glpK),gene-MBOV_RS02120(atpD),gene-MBOV_RS02125(atpG),gene-MBOV_RS02130(atpA),gene-MBOV_RS02140(atpF),gene-MBOV_RS02215(MBOV_RS02215),gene-MBOV_RS02325(tuf),gene-MBOV_RS02745(MBOV_RS02745),gene-MBOV_RS027…
CC	GO:0005575	cellular_component	10	16	26	122	1	0	1	gene-MBOV_RS00310(serS),gene-MBOV_RS00545(rpmB),gene-MBOV_RS00700(rpmF),gene-MBOV_RS00770(pyk),gene-MBOV_RS01345(rpsO),gene-MBOV_RS01365(MBOV_RS01365),gene-MBOV_RS02100(plsY),gene-MBOV_RS02320(tsaE),gene-MBOV_RS02650(MBOV_RS02650),gene-MBOV_RS04235(rpmG)	gene-MBOV_RS00085(MBOV_RS00085),gene-MBOV_RS01475(rpsB),gene-MBOV_RS02120(atpD),gene-MBOV_RS02125(atpG),gene-MBOV_RS02130(atpA),gene-MBOV_RS02140(atpF),gene-MBOV_RS02745(MBOV_RS02745),gene-MBOV_RS02765(MBOV_RS02765),gene-MBOV_RS03030(rplE),gene-MBOV_RS03060(rpsC),gene-MBOV_RS03080(rplW),gene-MBOV_RS03085(rplD),gene-MBOV_RS03090(rplC),gene-MBOV_RS03095(rpsJ),gene-MBOV_RS03195(MBOV_RS03195),gene-MB…

## Sheet: Sheet1 (2)
Table S3 WT50 vsT50.DESeq
id	baseMean	baseMean_WT_50	baseMean_T_50	foldChange(T_50/WT_50)	log2FoldChange	pval	padj	Chromosome	Start Site	End Site	Direction	Length	Name	GO	KEGG	eggNOG	eggNOG_Category	Swissprot	NR	PHI	VFDB	CARD	BP	CC	MF	Pathway
gene-MBOV_RS01420	3854.47	604.587	7104.36	11.7508	3.55468	3.68131e-121	2.86406e-118	NC_018077.1	324834	325595	+	762	MBOV_RS01420	-	-	3WUWS	-	-	WP_013954689.1 variable surface lipoprotein [Mycoplasmopsis bovis]	-	-	-	-	-	-	-
gene-MBOV_RS03565	11187.9	2500.52	19875.3	7.94848	2.99068	2.47784e-103	9.63878e-101	NC_018077.1	857812	858669	+	858	MBOV_RS03565	GO:0008152;GO:0016787	K07024	3WSV2	S	sp|P47507|Y265_MYCGE Putative phosphatase MG265 OS=Mycoplasma genitalium (strain ATCC 33530 / G-37 / NCTC 10195) OX=243273 GN=MG265 PE=3 SV=1	WP_013955004.1 Cof-type HAD-IIB family hydrolase [Mycoplasmopsis bovis]	-	-	-	GO:0008152//metabolic process;	-	GO:0016787//hydrolase activity;	ko00500(Starch and sucrose metabolism)
gene-MBOV_RS00230	12525.1	23928.5	1121.56	0.0468711	-4.41516	5.39634e-91	1.39945e-88	NC_018077.1	56745	58955	+	2211	MBOV_RS00230	-	-	3WUT3	-	-	WP_013954511.1 hypothetical protein [Mycoplasmopsis bovis]	-	VFG016553(gi:148377968) (vamp) Variable surface lipoprotein W (VpmaWprecursor) [Vpma (CVF593)] [Mycoplasma agalactiae PG2]	-	-	-	-	-
gene-MBOV_RS03955	520.252	1040.5	0	0	-Inf	5.63936e-86	1.09686e-83	NC_018077.1	931924	932784	-	861	MBOV_RS03955	-	-	3WTHF	S	-	WP_014829995.1 nucleotidyl transferase AbiEii/AbiGii toxin family protein [Mycoplasmopsis bovis]	-	-	-	-	-	-	-
gene-MBOV_RS03790	18770.7	5190.1	32351.2	6.23325	2.63998	3.79484e-85	5.90477e-83	NC_018077.1	902457	903185	-	729	MBOV_RS03790	-	-	3WUR1	-	-	WP_013955043.1 membrane protein [Mycoplasmopsis bovis]	-	-	-	-	-	-	-
gene-MBOV_RS02235	1347.87	2452	243.733	0.0994018	-3.33058	8.99847e-84	1.1668e-81	NC_018077.1	533730	534464	+	735	MBOV_RS02235	-	-	3WUAT	-	-	WP_014829946.1 variable surface lipoprotein [Mycoplasmopsis bovis]	-	-	-	-	-	-	-
gene-MBOV_RS00795	14449.6	24718.1	4181.03	0.169148	-2.56364	1.3366e-79	1.48553e-77	NC_018077.1	182494	183483	-	990	MBOV_RS00795	-	K03778	3WSZZ	C	sp|D2RJU7|HGDH_ACIFV (R)-2-hydroxyglutarate dehydrogenase OS=Acidaminococcus fermentans (strain ATCC 25085 / DSM 20731 / CCUG 9996 / CIP 106432 / VR4) OX=591001 GN=hgdH PE=1 SV=1	WP_013954602.1 2-hydroxyacid dehydrogenase [Mycoplasmopsis bovis]	-	-	gb|AAB05626.1|ARO:3002943|vanHB [Enterococcus faecalis]	-	-	-	ko00620(Pyruvate metabolism)
gene-MBOV_RS03950	66564.3	127936	5193.05	0.0405911	-4.62269	9.06286e-75	8.81363e-73	NC_018077.1	930971	931804	-	834	MBOV_RS03950	-	-	3WUP4	M	-	WP_014829994.1 variable surface lipoprotein [Mycoplasmopsis bovis]	-	VFG016552(gi:148377967) (vamp) Variable surface lipoprotein V (VpmaVprecursor) [Vpma (CVF593)] [Mycoplasma agalactiae PG2]	-	-	-	-	-
gene-MBOV_RS02040	102180	32232.4	172128	5.34022	2.4169	1.68134e-74	1.45342e-72	NC_018077.1	491345	491773	+	429	mraZ	GO:0051302;GO:0043565	K03925	3WTV9	K	sp|Q98Q74|MRAZ_MYCPU Transcriptional regulator MraZ OS=Mycoplasma pulmonis (strain UAB CTIP) OX=272635 GN=mraZ PE=3 SV=2	WP_013456303.1 division/cell wall cluster transcriptional repressor MraZ [Mycoplasmopsis bovis]	-	-	-	GO:0051302//regulation of cell division;	-	GO:0043565//sequence-specific DNA binding;	-
gene-MBOV_RS02830	18294.8	32544.6	4045.06	0.124293	-3.00818	3.20382e-70	2.49257e-68	NC_018077.1	687231	689333	+	2103	MBOV_RS02830	GO:0005524	K10112	3WT5C	E	sp|P75264|Y134_MYCPN Putative ABC transporter ATP-binding protein MG187 homolog OS=Mycoplasma pneumoniae (strain ATCC 29342 / M129) OX=272634 GN=MPN_134 PE=1 SV=1	WP_014829958.1 ATP-binding cassette domain-containing protein [Mycoplasmopsis bovis]	Q8DPC2|PHI:6319|PotA|1313|Streptococcus_pneumoniae|reduced_virulence	VFG030673(gi:15827534) (sugC) ABC transporter ATP-binding protein [Trehalose-recycling ABC transporter (CVF651)] [Mycobacterium leprae TN]	gb|ADZ12699.1|ARO:3005091|RanA [Riemerella anatipestifer RA-GD]	-	-	GO:0005524//ATP binding;	ko02010(ABC transporters)
gene-MBOV_RS02050	182972	60819.1	305125	5.01692	2.3268	6.97674e-69	4.93446e-67	NC_018077.1	492718	493935	+	1218	MBOV_RS02050	-	-	3WTX9	-	-	WP_013954797.1 hypothetical protein [Mycoplasmopsis bovis]	-	-	-	-	-	-	-
gene-MBOV_RS02055	391459	132309	650609	4.91737	2.29789	5.47057e-68	3.54676e-66	NC_018077.1	493972	495114	+	1143	MBOV_RS02055	GO:0000917;GO:0043093;GO:0003924;GO:0005525	K03531	3WT2P	D	sp|O08398|FTSZ_THEMA Cell division protein FtsZ OS=Thermotoga maritima (strain ATCC 43589 / DSM 3109 / JCM 10099 / NBRC 100826 / MSB8) OX=243274 GN=ftsZ PE=1 SV=2	WP_013954798.1 cell division protein FtsZ [Mycoplasmopsis bovis]	-	-	-	GO:0000917//division septum assembly;GO:0043093//FtsZ-dependent cytokinesis;	-	GO:0003924//GTPase activity;GO:0005525//GTP binding;	ko04112(Cell cycle - Caulobacter)
gene-MBOV_RS00460	1226.99	2199.75	254.235	0.115575	-3.1131	1.04522e-66	6.25521e-65	NC_018077.1	102638	104017	-	1380	MBOV_RS00460	-	-	3WTNQ	-	-	WP_231139781.1 hypothetical protein [Mycoplasmopsis bovis]	-	-	-	-	-	-	-
gene-MBOV_RS02775	4374.74	7366.77	1382.71	0.187695	-2.41354	8.25236e-65	4.58595e-63	NC_018077.1	672007	674271	+	2265	MBOV_RS02775	-	-	3WT6X	M	-	WP_013954901.1 hypothetical protein [Mycoplasmopsis bovis]	-	-	-	-	-	-	-
gene-MBOV_RS00115	2991.73	1019.83	4963.63	4.8671	2.28306	1.21257e-56	6.28919e-55	NC_018077.1	21967	22620	+	654	MBOV_RS00115	-	-	3WTEP	F	sp|P75396|Y386_MYCPN Uncharacterized protein MG268 homolog OS=Mycoplasma pneumoniae (strain ATCC 29342 / M129) OX=272634 GN=MPN_386 PE=4 SV=1	WP_013456161.1 deoxynucleoside kinase [Mycoplasmopsis bovis]	-	-	-	-	-	-	-
gene-MBOV_RS02045	219385	89322	349448	3.91223	1.96799	5.37344e-50	2.61283e-48	NC_018077.1	491775	492677	+	903	rsmH	GO:0016434	K03438	3WT1M	J	sp|A5IYG2|RSMH_MYCAP Ribosomal RNA small subunit methyltransferase H OS=Mycoplasma agalactiae (strain PG2) OX=347257 GN=rsmH PE=3 SV=1	WP_013954796.1 16S rRNA (cytosine(1402)-N(4))-methyltransferase RsmH [Mycoplasmopsis bovis]	P60392|PHI:4961|RsmH|1280|Staphylococcus_aureus|reduced_virulence	-	-	-	-	GO:0016434//rRNA (cytosine) methyltransferase activity;	-
gene-MBOV_RS01415	321.63	49.4038	593.855	12.0204	3.58742	3.63291e-44	1.66259e-42	NC_018077.1	324412	324825	+	414	MBOV_RS01415	-	-	3WTNK	S	-	WP_014829902.1 variable surface lipoprotein [Mycoplasmopsis bovis]	-	VFG016555(gi:148377970) (vamp) Variable surface lipoprotein Y (VpmaYprecursor) [Vpma (CVF593)] [Mycoplasma agalactiae PG2]	-	-	-	-	-
gene-MBOV_RS03960	110.81	221.62	0	0	-Inf	1.51662e-43	6.55518e-42	NC_018077.1	932777	933391	-	615	MBOV_RS03960	-	-	3WTMS	K	-	WP_013456322.1 type IV toxin-antitoxin system AbiEi family antitoxin domain-containing protein [Mycoplasmopsis bovis]	-	-	-	-	-	-	-
gene-MBOV_RS02100	6049.08	2610.3	9487.86	3.63478	1.86187	2.52536e-43	1.03407e-41	NC_018077.1	506146	506871	+	726	plsY	GO:0006654;GO:0008374;GO:0005886	K08591	3WTGS	I	sp|A5IYF1|PLSY_MYCAP Glycerol-3-phosphate acyltransferase OS=Mycoplasma agalactiae (strain PG2) OX=347257 GN=plsY PE=3 SV=1	WP_038582744.1 glycerol-3-phosphate 1-O-acyltransferase PlsY [Mycoplasmopsis bovis]	-	-	-	GO:0006654//phosphatidic acid biosynthetic process;	GO:0005886//plasma membrane;	GO:0008374//O-acyltransferase activity;	ko00564(Glycerophospholipid metabolism);ko00561(Glycerolipid metabolism)
gene-MBOV_RS03235	4489.5	7054.16	1924.85	0.272867	-1.87373	2.05975e-41	8.01242e-40	NC_018077.1	769466	771400	-	1935	MBOV_RS03235	-	-	3WSXP	M	sp|Q99U67|CTPAL_STAAM Probable CtpA-like serine protease OS=Staphylococcus aureus (strain Mu50 / ATCC 700699) OX=158878 GN=SAV1420 PE=3 SV=1	WP_013954958.1 S41 family peptidase [Mycoplasmopsis bovis]	A0A0H2XGW3|PHI:7589|CtpA|1280|Staphylococcus_aureus|reduced_virulence	-	-	-	-	-	-
gene-MBOV_RS00110	2641.34	1113.48	4169.2	3.74429	1.90469	8.98358e-39	3.3282e-37	NC_018077.1	21303	21965	+	663	MBOV_RS00110	-	-	3WT12	F	sp|P75396|Y386_MYCPN Uncharacterized protein MG268 homolog OS=Mycoplasma pneumoniae (strain ATCC 29342 / M129) OX=272634 GN=MPN_386 PE=4 SV=1	WP_013456248.1 deoxynucleoside kinase [Mycoplasmopsis bovis]	-	-	-	-	-	-	-
gene-MBOV_RS01625	4023.7	7023.03	1024.37	0.145858	-2.77736	1.80877e-37	6.39646e-36	NC_018077.1	383525	385033	-	1509	glpK	GO:0006071;GO:0004370	K00864	3WT3H	F	sp|Q2SSQ8|GLPK_MYCCT Glycerol kinase OS=Mycoplasma capricolum subsp. capricolum (strain California kid / ATCC 27343 / NCTC 10154) OX=340047 GN=glpK PE=3 SV=1	WP_013954718.1 glycerol kinase GlpK [Mycoplasmopsis bovis]	P77432|PHI:9990|LsrK|562|Escherichia_coli|reduced_virulence	-	-	GO:0006071//glycerol metabolic process;	-	GO:0004370//glycerol kinase activity;	ko04626(Plant-pathogen interaction);ko00561(Glycerolipid metabolism)
gene-MBOV_RS02815	4415.82	2005.57	6826.08	3.40356	1.76704	2.01397e-37	6.81246e-36	NC_018077.1	683108	683512	-	405	MBOV_RS02815	-	-	3WUKM	-	-	WP_013954907.1 hypothetical protein [Mycoplasmopsis bovis]	-	-	-	-	-	-	-
gene-MBOV_RS01460	673.46	1142.89	204.027	0.178518	-2.48585	4.87035e-37	1.57881e-35	NC_018077.1	337047	339356	-	2310	MBOV_RS01460	-	-	COG5492	N	-	WP_013954696.1 leucine-rich repeat protein [Mycoplasmopsis bovis]	-	-	-	-	-	-	-
gene-MBOV_RS00715	1562.42	640.571	2484.26	3.8782	1.95539	7.98228e-37	2.48408e-35	NC_018077.1	160786	161064	-	279	MBOV_RS00715	-	-	3WUPJ	-	-	WP_013455960.1 hypothetical protein [Mycoplasmopsis bovis]	-	-	-	-	-	-	-
gene-MBOV_RS02840	6562.77	11320	1805.57	0.159503	-2.64834	2.35528e-36	7.04772e-35	NC_018077.1	690323	691306	+	984	MBOV_RS02840	GO:0008643;GO:0055085	K02026	3WSW9	P	sp|P75262|Y136_MYCPN Probable ABC transporter permease protein MG189 homolog OS=Mycoplasma pneumoniae (strain ATCC 29342 / M129) OX=272634 GN=MPN_136 PE=3 SV=1	WP_013456037.1 carbohydrate ABC transporter permease [Mycoplasmopsis bovis]	V5W1E0|PHI:3034|MalF|2096|Mycoplasma_gallisepticum|loss_of_pathogenicity	-	-	GO:0008643//carbohydrate transport;GO:0055085//transmembrane transport;	-	-	-
gene-MBOV_RS00050	2864.05	4459.4	1268.71	0.284503	-1.81348	2.64855e-36	7.63175e-35	NC_018077.1	7825	9009	-	1185	MBOV_RS00050	-	-	3WSZK	C	sp|P0DN73|OYE_STRPG Uncharacterized oxidoreductase SpyM50865 OS=Streptococcus pyogenes serotype M5 (strain Manfredo) OX=160491 GN=SpyM50865 PE=1 SV=1	WP_318023639.1 NADH-dependent flavin oxidoreductase [Mycoplasmopsis bovis]	A0A0H3KBS1|PHI:7917|NWMN_0826|1280|Staphylococcus_aureus|reduced_virulence	-	-	-	-	-	-
gene-MBOV_RS02820	58897.4	97825.7	19969.1	0.20413	-2.29244	3.04918e-36	8.47236e-35	NC_018077.1	683802	685988	+	2187	MBOV_RS02820	-	-	3WT9Z	G	sp|Q50288|Y200_MYCPN Uncharacterized lipoprotein MPN_200 OS=Mycoplasma pneumoniae (strain ATCC 29342 / M129) OX=272634 GN=MPN_200 PE=3 SV=1	WP_013954908.1 P80 family lipoprotein [Mycoplasmopsis bovis]	-	-	-	-	-	-	-
gene-MBOV_RS03925	87.9235	175.847	0	0	-Inf	2.9594e-35	7.93935e-34	NC_018077.1	926770	927330	+	561	MBOV_RS03925	-	-	3WU8N	M	-	WP_014829990.1 variable surface lipoprotein [Mycoplasmopsis bovis]	-	VFG016555(gi:148377970) (vamp) Variable surface lipoprotein Y (VpmaYprecursor) [Vpma (CVF593)] [Mycoplasma agalactiae PG2]	-	-	-	-	-
gene-MBOV_RS04185	18283.5	27515.3	9051.65	0.328968	-1.60398	6.99409e-35	1.8138e-33	NC_018077.1	977421	984587	-	7167	MBOV_RS04185	GO:0042626;GO:0140359	K02004	3WSXD	V	sp|P75613|Y080_MYCPN Uncharacterized ABC transporter permease MG064 homolog OS=Mycoplasma pneumoniae (strain ATCC 29342 / M129) OX=272634 GN=MPN_080 PE=3 SV=1	WP_258408991.1 ABC transporter permease [Mycoplasmopsis bovis]	-	-	-	-	-	GO:0042626//ATPase-coupled transmembrane transporter activity;GO:0140359//ABC-type transporter activity;	-
gene-MBOV_RS03560	835.228	1362.3	308.158	0.226205	-2.1443	1.7533e-33	4.40022e-32	NC_018077.1	856405	857466	-	1062	MBOV_RS03560	-	K07048	3WT2Q	S	sp|A5IZ80|PFLAC_MYCAP Phospho-furanose lactonase OS=Mycoplasma agalactiae (strain PG2) OX=347257 GN=MAG6390 PE=1 SV=1	WP_013455916.1 phosphotriesterase [Mycoplasmopsis bovis]	-	-	-	-	-	-	-
gene-MBOV_RS01455	547.954	966.965	128.942	0.133347	-2.90674	4.09339e-33	9.95206e-32	NC_018077.1	335653	337044	-	1392	MBOV_RS01455	-	-	3WUEU	M	-	WP_013954695.1 leucine-rich repeat domain-containing protein [Mycoplasmopsis bovis]	-	-	-	-	-	-	-
gene-MBOV_RS00235	1717.17	2688.1	746.23	0.277605	-1.84889	4.32735e-33	1.02021e-31	NC_018077.1	59113	60147	+	1035	MBOV_RS00235	-	K07058	3WSUN	S	-	WP_013954512.1 YhjD/YihY/BrkB family envelope integrity protein [Mycoplasmopsis bovis]	-	-	-	-	-	-	-
gene-MBOV_RS02850	15360.7	26199.6	4521.75	0.172589	-2.53459	5.13739e-33	1.17556e-31	NC_018077.1	691608	693146	+	1539	MBOV_RS02850	-	-	3WUEV	-	-	WP_013954913.1 hypothetical protein [Mycoplasmopsis bovis]	-	-	-	-	-	-	-
gene-MBOV_RS03555	1814.2	2823.4	805.002	0.285118	-1.81037	1.16866e-32	2.59775e-31	NC_018077.1	854545	856353	-	1809	MBOV_RS03555	-	K03475	3WT2V	G	sp|P75291|ULAA_MYCPN Ascorbate-specific PTS system EIIC component OS=Mycoplasma pneumoniae (strain ATCC 29342 / M129) OX=272634 GN=ulaA PE=3 SV=1	WP_013955003.1 PTS ascorbate transporter subunit IIC [Mycoplasmopsis bovis]	-	-	-	-	-	-	ko02060(Phosphotransferase system (PTS));ko00053(Ascorbate and aldarate metabolism)
gene-MBOV_RS00055	1353.35	2208.52	498.17	0.225567	-2.14837	2.10899e-31	4.44944e-30	NC_018077.1	8999	10045	-	1047	MBOV_RS00055	-	K03800	3WT4N	H	sp|A0A0H3JX98|LPLA2_STAAM Lipoate--protein ligase 2 OS=Staphylococcus aureus (strain Mu50 / ATCC 700699) OX=158878 GN=SAV0327 PE=1 SV=1	WP_014829847.1 lipoate--protein ligase [Mycoplasmopsis bovis]	A0A171JTK6|PHI:6512|LplA1|1639|Listeria_monocytogenes|reduced_virulence	VFG006776(gi:16800002) (lplA1) hypothetical protein [Lipoate protein ligase A1 (CVF238)] [Listeria innocua Clip11262]	-	-	-	-	ko00785(Lipoic acid metabolism)
gene-MBOV_RS01750	768.508	1251.55	285.47	0.228094	-2.1323	2.11606e-31	4.44944e-30	NC_018077.1	420542	421591	+	1050	MBOV_RS01750	-	K13953	3WT40	C	sp|P12311|ADH1_GEOSE Alcohol dehydrogenase OS=Geobacillus stearothermophilus OX=1422 GN=adhT PE=1 SV=2	WP_014829914.1 zinc-dependent alcohol dehydrogenase [Mycoplasmopsis bovis]	A5IYL7|PHI:6517|AdhT|2110|Mycoplasma_agalactiae|reduced_virulence	VFG030295(gi:118619910) (adhD) zinc-type alcohol dehydrogenase AdhD [MymA operon (CVF649)] [Mycobacterium ulcerans Agy99]	-	-	-	-	ko00626(Naphthalene degradation);ko00625(Chloroalkane and chloroalkene degradation);ko00620(Pyruvate metabolism);ko00350(Tyrosine metabolism);ko00071(Fatty acid degradation);ko00010(Glycolysis / Gluconeogenesis)
gene-MBOV_RS02545	13506.4	7021.5	19991.3	2.84715	1.50952	1.05743e-30	2.16494e-29	NC_018077.1	621085	622524	-	1440	MBOV_RS02545	GO:1904047	K00558	3WTI2	H	sp|P50185|MTD5_DACSA Modification methylase DsaV OS=Dactylococcopsis salina OX=292566 GN=dsaVM PE=3 SV=1	WP_013954865.1 DNA cytosine methyltransferase [Mycoplasmopsis bovis]	-	-	-	-	-	GO:1904047//S-adenosyl-L-methionine binding;	ko00270(Cysteine and methionine metabolism)
gene-MBOV_RS02405	933.727	1485.38	382.071	0.257221	-1.95892	1.07315e-29	2.1408e-28	NC_018077.1	579056	579634	-	579	MBOV_RS02405	-	-	3WTA6	S	sp|A0A0H3GM48|DACA_LISM4 Diadenylate cyclase OS=Listeria monocytogenes serotype 1/2a (strain 10403S) OX=393133 GN=dacA PE=3 SV=1	WP_013954838.1 DNA integrity scanning protein DisA nucleotide-binding domain protein [Mycoplasmopsis bovis]	Q04JI6|PHI:4221|DacA|1313|Streptococcus_pneumoniae|lethal	-	-	-	-	-	-
gene-MBOV_RS02295	2637.88	3980.86	1294.9	0.325283	-1.62023	3.12163e-29	6.07157e-28	NC_018077.1	555413	556519	-	1107	MBOV_RS02295	-	-	COG4733	S	-	WP_013456598.1 BspA family leucine-rich repeat surface protein [Mycoplasmopsis bovis]	-	-	-	-	-	-	-
gene-MBOV_RS01530	14362.6	21050.6	7674.68	0.364582	-1.45568	6.85815e-29	1.30138e-27	NC_018077.1	358653	360440	-	1788	MBOV_RS01530	-	-	3WT4T	-	-	WP_013954709.1 membrane protein [Mycoplasmopsis bovis]	-	-	-	-	-	-	-
gene-MBOV_RS02645	642.187	255.121	1029.25	4.03437	2.01234	2.32e-26	4.29753e-25	NC_018077.1	640953	641888	+	936	MBOV_RS02645	GO:0055085	K15581	3WTEW	P	sp|P75554|OPPB_MYCPN Oligopeptide transport system permease protein OppB OS=Mycoplasma pneumoniae (strain ATCC 29342 / M129) OX=272634 GN=oppB PE=3 SV=1	WP_013954878.1 ABC transporter permease [Mycoplasmopsis bovis]	-	-	-	GO:0055085//transmembrane transport;	-	-	ko02024(Quorum sensing);ko02010(ABC transporters);ko01501(beta-Lactam resistance)
gene-MBOV_RS01020	1593.29	2410.32	776.267	0.32206	-1.6346	5.18091e-26	9.37382e-25	NC_018077.1	242118	242840	-	723	MBOV_RS01020	-	-	-	-	-	WP_013954642.1 hypothetical protein [Mycoplasmopsis bovis]	-	-	-	-	-	-	-
gene-MBOV_RS02750	28139.2	40435.3	15843	0.391812	-1.35177	1.2462e-25	2.2035e-24	NC_018077.1	667109	668080	-	972	MBOV_RS02750	-	K00016	3WT4D	C	sp|O52354|LDH_MYCGA L-lactate dehydrogenase OS=Mycoplasma gallisepticum (strain R(low / passage 15 / clone 2)) OX=710127 GN=ldh PE=3 SV=2	WP_013954897.1 lactate dehydrogenase [Mycoplasmopsis bovis]	Q838C9|PHI:4140|Ldh-2|1351|Enterococcus_faecalis|unaffected_pathogenicity__reduced_virulence	-	-	-	-	-	ko00640(Propanoate metabolism);ko00620(Pyruvate metabolism);ko00270(Cysteine and methionine metabolism);ko00010(Glycolysis / Gluconeogenesis)
gene-MBOV_RS03195	6071.44	8815.82	3327.06	0.377397	-1.40585	1.43914e-25	2.48811e-24	NC_018077.1	757346	760543	-	3198	MBOV_RS03195	GO:0009307;GO:0009035;GO:0019812	K01153	3WT7K	L	sp|Q5HK76|HSDR_STAEQ Type-1 restriction enzyme R protein OS=Staphylococcus epidermidis (strain ATCC 35984 / RP62A) OX=176279 GN=hsdR PE=3 SV=1	WP_013954950.1 HsdR family type I site-specific deoxyribonuclease [Mycoplasmopsis bovis]	B8F4W8|PHI:3317|HsdR|738|Glaesserella_parasuis|reduced_virulence	-	-	GO:0009307//DNA restriction-modification system;	GO:0019812//type I site-specific deoxyribonuclease complex;	GO:0009035//type I site-specific deoxyribonuclease activity;	-
gene-MBOV_RS02745	27798.9	44446.7	11151.2	0.250889	-1.99488	2.73173e-25	4.62019e-24	NC_018077.1	665633	666877	-	1245	MBOV_RS02745	GO:0055085;GO:0016020	K07088	3WTAY	S	-	WP_013954896.1 AEC family transporter [Mycoplasmopsis bovis]	-	-	-	GO:0055085//transmembrane transport;	GO:0016020//membrane;	-	-
gene-MBOV_RS03640	8469.71	12216	4723.38	0.386654	-1.37088	3.79771e-25	6.28642e-24	NC_018077.1	871506	873362	-	1857	MBOV_RS03640	-	-	3WT07	S	-	WP_013955022.1 hypothetical protein [Mycoplasmopsis bovis]	-	-	-	-	-	-	-
gene-MBOV_RS01135	1718.43	881.636	2555.23	2.89828	1.5352	2.59515e-24	4.2063e-23	NC_018077.1	264731	265576	+	846	rsgA	GO:0006412;GO:0005525;GO:0043022	K06949	3WT2Y	S	sp|A5IY02|RSGA_MYCAP Small ribosomal subunit biogenesis GTPase RsgA OS=Mycoplasma agalactiae (strain PG2) OX=347257 GN=rsgA PE=3 SV=1	WP_013456585.1 ribosome small subunit-dependent GTPase A [Mycoplasmopsis bovis]	-	-	-	GO:0006412//translation;	-	GO:0005525//GTP binding;GO:0043022//ribosome binding;	ko00730(Thiamine metabolism)
gene-MBOV_RS00085	29069.2	42850.9	15287.5	0.356759	-1.48698	4.50105e-24	7.14657e-23	NC_018077.1	14369	15775	-	1407	MBOV_RS00085	GO:0005886	-	3WSYU	S	-	WP_013455936.1 BMP family ABC transporter substrate-binding protein [Mycoplasmopsis bovis]	-	VFG016551(gi:148377280) (p48) P48, predicted lipoprotein [Monocytic differentiation/activation factor (CVF592)] [Mycoplasma agalactiae PG2]	-	-	GO:0005886//plasma membrane;	-	-
gene-MBOV_RS04720	3653.39	2023.85	5282.93	2.61033	1.38423	2.89874e-23	4.51044e-22	NC_018077.1	928374	929270	-	897	MBOV_RS04720	-	-	3WUP4	M	-	WP_014829992.1 variable surface lipoprotein [Mycoplasmopsis bovis]	-	VFG016553(gi:148377968) (vamp) Variable surface lipoprotein W (VpmaWprecursor) [Vpma (CVF593)] [Mycoplasma agalactiae PG2]	-	-	-	-	-
gene-MBOV_RS00770	9132.28	5279.29	12985.3	2.45966	1.29846	1.06776e-22	1.62886e-21	NC_018077.1	175916	177352	+	1437	pyk	GO:0006096;GO:0004743;GO:0005737	K00873	3WSWE	G	sp|P78031|KPYK_MYCPN Pyruvate kinase OS=Mycoplasma pneumoniae (strain ATCC 29342 / M129) OX=272634 GN=pyk PE=1 SV=1	WP_013954597.1 pyruvate kinase [Mycoplasmopsis bovis]	Q66A26|PHI:3134|PykF|633|Yersinia_pseudotuberculosis|reduced_virulence	-	-	GO:0006096//glycolytic process;	GO:0005737//cytoplasm;	GO:0004743//pyruvate kinase activity;	ko00620(Pyruvate metabolism);ko00010(Glycolysis / Gluconeogenesis)
gene-MBOV_RS03420	15496.2	21872.7	9119.64	0.416941	-1.26209	2.30482e-22	3.44836e-21	NC_018077.1	823035	826670	-	3636	MBOV_RS03420	GO:0006351;GO:0003677;GO:0003899;GO:0032549	K03043	3WSXN	K	sp|Q4A5S7|RPOB_MYCS5 DNA-directed RNA polymerase subunit beta OS=Mycoplasma synoviae (strain 53) OX=262723 GN=rpoB PE=3 SV=2	WP_013456481.1 DNA-directed RNA polymerase subunit beta [Mycoplasmopsis bovis]	A3M1G3|PHI:7860|RpoB|470|Acinetobacter_baumannii|reduced_virulence	-	gb|WP_041777404.1|ARO:3004480|Bifidobacterium adolescentis rpoB conferring resistance to rifampicin [Bifidobacterium adolescentis]	GO:0006351//transcription, DNA-templated;	-	GO:0003677//DNA binding;GO:0003899//DNA-directed 5'-3' RNA polymerase activity;GO:0032549//ribonucleoside binding;	ko03020(RNA polymerase)
gene-MBOV_RS01500	62464.4	87677.5	37251.2	0.424867	-1.23492	2.46439e-22	3.61754e-21	NC_018077.1	349321	350685	-	1365	MBOV_RS01500	GO:0016491	-	3WT2T	C	sp|P75389|NAOX_MYCPN Probable NADH oxidase OS=Mycoplasma pneumoniae (strain ATCC 29342 / M129) OX=272634 GN=nox PE=3 SV=1	WP_013954704.1 FAD-dependent oxidoreductase [Mycoplasmopsis bovis]	Q3Y1R2|PHI:5192|HMPREF0351_12112_(WxL_locusA)|1352|Enterococcus_faecium|reduced_virulence	-	-	-	-	GO:0016491//oxidoreductase activity;	-
gene-MBOV_RS02015	5217.66	2994.83	7440.49	2.48445	1.31292	2.86018e-22	4.12078e-21	NC_018077.1	483724	485283	-	1560	MBOV_RS02015	GO:0006812;GO:0055085;GO:0008324	-	3WT0E	P	sp|P47564|Y322_MYCGE Uncharacterized cation transporter MG322 OS=Mycoplasma genitalium (strain ATCC 33530 / G-37 / NCTC 10195) OX=243273 GN=MG322 PE=3 SV=1	WP_013954789.1 potassium transporter TrkG [Mycoplasmopsis bovis]	-	-	-	GO:0006812//cation transport;GO:0055085//transmembrane transport;	-	GO:0008324//cation transmembrane transporter activity;	-
gene-MBOV_RS03945	40725.3	24304.6	57146.1	2.35125	1.23343	5.15955e-22	7.29842e-21	NC_018077.1	929969	930928	+	960	MBOV_RS03945	-	-	3WV1V	M	-	WP_014829993.1 variable surface lipoprotein [Mycoplasmopsis bovis]	-	VFG016552(gi:148377967) (vamp) Variable surface lipoprotein V (VpmaVprecursor) [Vpma (CVF593)] [Mycoplasma agalactiae PG2]	-	-	-	-	-
gene-MBOV_RS01620	1998.57	3371.51	625.627	0.185563	-2.43002	6.41361e-22	8.91034e-21	NC_018077.1	382725	383516	-	792	MBOV_RS01620	GO:0055085;GO:0015267	K02440	3WTB6	U	sp|P0A3Q8|GLPF_STRR6 Glycerol uptake facilitator protein OS=Streptococcus pneumoniae (strain ATCC BAA-255 / R6) OX=171101 GN=glpF PE=3 SV=1	WP_013456084.1 MIP/aquaporin family protein [Mycoplasmopsis bovis]	-	-	-	GO:0055085//transmembrane transport;	-	GO:0015267//channel activity;	-
gene-MBOV_RS01475	8318.78	11746.7	4890.82	0.416355	-1.26411	7.11611e-22	9.5699e-21	NC_018077.1	342696	343649	+	954	rpsB	GO:0006412;GO:0003735;GO:0000314;GO:0022627	K02967	3WT3S	J	sp|A5IY48|RS2_MYCAP 30S ribosomal protein S2 OS=Mycoplasma agalactiae (strain PG2) OX=347257 GN=rpsB PE=3 SV=1	WP_013954699.1 30S ribosomal protein S2 [Mycoplasmopsis bovis]	-	-	-	GO:0006412//translation;	GO:0000314//organellar small ribosomal subunit;GO:0022627//cytosolic small ribosomal subunit;	GO:0003735//structural constituent of ribosome;	ko03010(Ribosome)
gene-MBOV_RS00310	19645.5	11773.1	27517.8	2.33735	1.22487	7.13437e-22	9.5699e-21	NC_018077.1	71929	73197	-	1269	serS	GO:0006434;GO:0004828;GO:0005737	K01875	3WSVI	J	sp|A5IXJ4|SYS_MYCAP Serine--tRNA ligase OS=Mycoplasma agalactiae (strain PG2) OX=347257 GN=serS PE=3 SV=1	WP_013954523.1 serine--tRNA ligase [Mycoplasmopsis bovis]	-	-	-	GO:0006434//seryl-tRNA aminoacylation;	GO:0005737//cytoplasm;	GO:0004828//serine-tRNA ligase activity;	ko00970(Aminoacyl-tRNA biosynthesis)
gene-MBOV_RS00515	27414.9	39292.8	15536.9	0.395413	-1.33857	1.44693e-21	1.90798e-20	NC_018077.1	111757	112848	+	1092	MBOV_RS00515	GO:0016624	K00161	3WSVZ	C	sp|P75390|ODPA_MYCPN Pyruvate dehydrogenase E1 component subunit alpha OS=Mycoplasma pneumoniae (strain ATCC 29342 / M129) OX=272634 GN=pdhA PE=1 SV=1	WP_013455974.1 thiamine pyrophosphate-dependent enzyme [Mycoplasmopsis bovis]	Q1KSF2|PHI:3102|BCKDH|5811|Toxoplasma_gondii|reduced_virulence	-	-	-	-	GO:0016624//oxidoreductase activity, acting on the aldehyde or oxo group of donors, disulfide as acceptor;	ko00620(Pyruvate metabolism);ko00020(Citrate cycle (TCA cycle));ko00010(Glycolysis / Gluconeogenesis)
gene-MBOV_RS03085	6526.17	9209.67	3842.67	0.417243	-1.26104	1.80365e-21	2.33874e-20	NC_018077.1	733222	734202	-	981	rplD	GO:0006412;GO:0003735;GO:0022625	K02926	3WT7J	J	sp|Q98PY2|RL4_MYCPU 50S ribosomal protein L4 OS=Mycoplasma pulmonis (strain UAB CTIP) OX=272635 GN=rplD PE=3 SV=1	WP_014829963.1 50S ribosomal protein L4 [Mycoplasma bovis]	-	-	-	GO:0006412//translation;	GO:0022625//cytosolic large ribosomal subunit;	GO:0003735//structural constituent of ribosome;	ko03010(Ribosome)
gene-MBOV_RS03240	3174.37	4943.34	1405.39	0.284301	-1.81451	2.10054e-21	2.67905e-20	NC_018077.1	771564	773468	-	1905	MBOV_RS03240	GO:0006508;GO:0008236	-	3WTA0	M	-	WP_014829969.1 S41 family peptidase [Mycoplasmopsis bovis]	-	-	-	GO:0006508//proteolysis;	-	GO:0008236//serine-type peptidase activity;	-
gene-MBOV_RS03775	3658.29	2128.51	5188.07	2.43742	1.28536	3.49461e-21	4.38518e-20	NC_018077.1	899432	899647	-	216	MBOV_RS03775	-	-	3WTW6	-	-	WP_004024108.1 MULTISPECIES: hypothetical protein [Mycoplasmopsis]	-	-	-	-	-	-	-
gene-MBOV_RS03655	5034.25	7140.91	2927.59	0.409974	-1.28639	4.17699e-21	5.15825e-20	NC_018077.1	875189	876412	-	1224	MBOV_RS03655	GO:0005524;GO:0016887;GO:0042626;GO:0140359	K10112	3WSZX	P	sp|Q6KIP2|POTA_MYCMO Spermidine/putrescine import ATP-binding protein PotA OS=Mycoplasma mobile (strain ATCC 43663 / 163K / NCTC 11711) OX=267748 GN=potA PE=3 SV=1	WP_013456172.1 ABC transporter ATP-binding protein [Mycoplasmopsis bovis]	Q8DPC2|PHI:6319|PotA|1313|Streptococcus_pneumoniae|reduced_virulence	VFG030678(gi:145224436) (sugC) ABC transporter-like protein [Trehalose-recycling ABC transporter (CVF651)] [Mycobacterium gilvum PYR-GCK]	gb|AVI44920.1|ARO:3004470|poxtA [Staphylococcus aureus]	-	-	GO:0005524//ATP binding;GO:0016887//ATP hydrolysis activity;GO:0042626//ATPase-coupled transmembrane transporter activity;GO:0140359//ABC-type transporter activity;	ko02010(ABC transporters)
gene-MBOV_RS02290	3456.28	4922.52	1990.04	0.404272	-1.3066	6.12609e-21	7.44703e-20	NC_018077.1	554401	555426	-	1026	MBOV_RS02290	-	-	COG4733	S	-	WP_013456333.1 BspA family leucine-rich repeat surface protein [Mycoplasmopsis bovis]	-	-	-	-	-	-	-
gene-MBOV_RS00315	6279.75	3744.71	8814.8	2.35394	1.23507	7.64329e-21	9.14843e-20	NC_018077.1	73231	74262	-	1032	MBOV_RS00315	GO:0016757	-	3WTIF	S	sp|A0A0H2URH7|GLYAT_STRPN Glycosyltransferase GlyA OS=Streptococcus pneumoniae serotype 4 (strain ATCC BAA-334 / TIGR4) OX=170187 GN=glyA PE=3 SV=1	WP_013954524.1 glycosyltransferase family 2 protein [Mycoplasmopsis bovis]	A4VTV0|PHI:4130__PHI:6140|Cps2J|1307|Streptococcus_suis|lethal__reduced_virulence	VFG046726 (Fphi_1474) glycosyl transferase family protein [Capsule (CVF833)] [Francisella philomiragia subsp. philomiragia ATCC 25017]	-	-	-	GO:0016757//glycosyltransferase activity;	-
gene-MBOV_RS01055	12583.4	17603	7563.91	0.429695	-1.21862	1.25084e-20	1.47447e-19	NC_018077.1	249648	251816	+	2169	MBOV_RS01055	-	-	3WSXE	-	-	WP_013954650.1 hypothetical protein [Mycoplasmopsis bovis]	-	-	-	-	-	-	-
gene-MBOV_RS01705	20064.9	27921.2	12208.6	0.437253	-1.19346	2.35566e-20	2.73538e-19	NC_018077.1	405400	412431	+	7032	milA	-	-	3WSY2	E	-	WP_013954727.1 multifunctional lipase MilA [Mycoplasmopsis bovis]	-	VFG016480(gi:47459260) (p65) P65 lipoprotein-like protein [P65 (CVF582)] [Mycoplasma mobile 163K]	-	-	-	-	-
gene-MBOV_RS00785	1394.18	2041.82	746.537	0.365623	-1.45157	4.07353e-20	4.6606e-19	NC_018077.1	180531	181814	-	1284	trmFO	GO:0008033;GO:0050660	K04094	3WT8J	J	sp|A5IXT6|TRMFO_MYCAP Methylenetetrahydrofolate--tRNA-(uracil-5-)-methyltransferase TrmFO OS=Mycoplasma agalactiae (strain PG2) OX=347257 GN=trmFO PE=3 SV=1	WP_013954600.1 methylenetetrahydrofolate--tRNA-(uracil(54)-C(5))-methyltransferase (FADH(2)-oxidizing) TrmFO [Mycoplasmopsis bovis]	-	-	-	GO:0008033//tRNA processing;	-	GO:0050660//flavin adenine dinucleotide binding;	-
gene-MBOV_RS00790	2799.17	4565.58	1032.77	0.226207	-2.14429	5.60426e-20	6.31901e-19	NC_018077.1	181973	182356	+	384	MBOV_RS00790	-	-	-	-	-	WP_013954601.1 TIGR04554 family membrane protein [Mycoplasmopsis bovis]	-	-	-	-	-	-	-
gene-MBOV_RS03125	2335.09	1343.12	3327.06	2.47711	1.30866	6.94576e-20	7.71972e-19	NC_018077.1	740204	740914	+	711	MBOV_RS03125	GO:0001522;GO:0009982	K06183	3WTGK	J	sp|O32068|YTZG_BACSU Uncharacterized RNA pseudouridine synthase YtzG OS=Bacillus subtilis (strain 168) OX=224308 GN=ytzG PE=3 SV=2	WP_013954940.1 pseudouridine synthase [Mycoplasmopsis bovis]	-	-	-	GO:0001522//pseudouridine synthesis;	-	GO:0009982//pseudouridine synthase activity;	-
gene-MBOV_RS03200	2108.14	3061.61	1154.67	0.377144	-1.40681	1.03003e-19	1.12868e-18	NC_018077.1	760552	761781	-	1230	MBOV_RS03200	GO:0006304;GO:0003677	K01154	3WTDF	V	sp|Q57594|T1S1_METJA Type-1 restriction enzyme MjaXIP specificity protein OS=Methanocaldococcus jannaschii (strain ATCC 43067 / DSM 2661 / JAL-1 / JCM 10045 / NBRC 100440) OX=243232 GN=MJ0130 PE=1 SV=3	WP_013954951.1 restriction endonuclease subunit S [Mycoplasmopsis bovis]	-	-	-	GO:0006304//DNA modification;	-	GO:0003677//DNA binding;	-
gene-MBOV_RS00075	8134.12	12583.8	3684.44	0.292792	-1.77205	1.17854e-19	1.27347e-18	NC_018077.1	12329	13330	-	1002	MBOV_RS00075	GO:0016705	-	3WSYX	C	sp|O32254|YVBT_BACSU Uncharacterized protein YvbT OS=Bacillus subtilis (strain 168) OX=224308 GN=yvbT PE=4 SV=1	WP_013456398.1 LLM class flavin-dependent oxidoreductase [Mycoplasmopsis bovis]	-	-	-	-	-	GO:0016705//oxidoreductase activity, acting on paired donors, with incorporation or reduction of molecular oxygen;	-
gene-MBOV_RS00660	57506.8	35923.6	79089.9	2.20161	1.13856	1.30396e-19	1.3897e-18	NC_018077.1	145083	147470	+	2388	MBOV_RS00660	-	K01621	3WT64	G	sp|Q38YY6|PHK_LACSS Probable phosphoketolase OS=Lactobacillus sakei subsp. sakei (strain 23K) OX=314315 GN=LCA_0289 PE=3 SV=1	WP_013954579.1 phosphoketolase family protein [Mycoplasmopsis bovis]	-	-	-	-	-	-	ko00710(Carbon fixation in photosynthetic organisms);ko00030(Pentose phosphate pathway)
gene-MBOV_RS02835	8179.43	14330.9	2027.94	0.141508	-2.82104	3.97251e-19	4.1765e-18	NC_018077.1	689317	690384	+	1068	MBOV_RS02835	GO:0042626;GO:0140359	K02025	3WT0S	P	sp|P47434|Y188_MYCGE Probable ABC transporter permease protein MG188 OS=Mycoplasma genitalium (strain ATCC 33530 / G-37 / NCTC 10195) OX=243273 GN=MG188 PE=3 SV=1	WP_013954912.1 sugar ABC transporter permease [Mycoplasmopsis bovis]	A0A0H2URB2|PHI:7678|SatB|1313|Streptococcus_pneumoniae|reduced_virulence	-	-	-	-	GO:0042626//ATPase-coupled transmembrane transporter activity;GO:0140359//ABC-type transporter activity;	-
gene-MBOV_RS02810	3126.49	1730.99	4521.99	2.61237	1.38536	7.52842e-19	7.80948e-18	NC_018077.1	681373	683088	+	1716	MBOV_RS02810	-	K03703	3WSWQ	L	sp|O84898|UVRC_MYCBG UvrABC system protein C OS=Mycoplasma bovis (strain ATCC 25523 / DSM 22781 / NCTC 10131 / PG45) OX=289397 GN=uvrC PE=3 SV=1	WP_013456570.1 GIY-YIG nuclease family protein [Mycoplasmopsis bovis]	-	-	-	-	-	-	ko03420(Nucleotide excision repair)
gene-MBOV_RS04745	1683.96	948.362	2419.57	2.55131	1.35124	8.54655e-19	8.74896e-18	NC_018077.1	310479	310982	+	504	MBOV_RS04745	GO:0005524	K10112	3WSZX	P	sp|Q5E882|THIQ_ALIF1 Thiamine import ATP-binding protein ThiQ OS=Aliivibrio fischeri (strain ATCC 700601 / ES114) OX=312309 GN=thiQ PE=3 SV=1	WP_013954678.1 ATP-binding cassette domain-containing protein [Mycoplasmopsis bovis]	Q8Y6E0|PHI:9216|VirB_(lmo1747)|1639|Listeria_monocytogenes|reduced_virulence__unaffected_pathogenicity	VFG044172(gb|NP_756180) (chuV) ATP-binding hydrophilic protein ChuV [Chu (VF0227)] [Escherichia coli CFT073]	gb|AAA99504.1|ARO:3002987|bcrA [Bacillus licheniformis]	-	-	GO:0005524//ATP binding;	ko02010(ABC transporters)
gene-MBOV_RS04050	3513.05	2115.46	4910.64	2.32131	1.21494	1.19957e-18	1.21203e-17	NC_018077.1	950574	951707	-	1134	MBOV_RS04050	-	K03686	3WSX8	O	sp|Q98PI9|DNAJ_MYCPU Chaperone protein DnaJ OS=Mycoplasma pulmonis (strain UAB CTIP) OX=272635 GN=dnaJ PE=3 SV=2	WP_013955073.1 DnaJ C-terminal domain-containing protein [Mycoplasmopsis bovis]	P95830|PHI:6986|DnaJ|1313|Streptococcus_pneumoniae|reduced_virulence	-	-	-	-	-	-
gene-MBOV_RS00455	850.762	1451.49	250.04	0.172265	-2.5373	1.33166e-18	1.31746e-17	NC_018077.1	102193	102651	-	459	MBOV_RS00455	-	-	3WUIW	-	-	WP_014829861.1 hypothetical protein [Mycoplasmopsis bovis]	-	-	-	-	-	-	-
gene-MBOV_RS02650	788.097	401.023	1175.17	2.93043	1.55111	1.33778e-18	1.31746e-17	NC_018077.1	641889	643007	+	1119	MBOV_RS02650	GO:0055085;GO:0016020	-	3WT02	P	-	WP_013954879.1 ABC transporter permease subunit [Mycoplasmopsis bovis]	-	-	-	GO:0055085//transmembrane transport;	GO:0016020//membrane;	-	-
gene-MBOV_RS01800	1822.57	2598.95	1046.19	0.402544	-1.31278	2.95003e-18	2.86891e-17	NC_018077.1	429727	431208	+	1482	MBOV_RS01800	-	-	3WSWS	L	-	WP_013954751.1 AAA family ATPase [Mycoplasmopsis bovis]	-	-	-	-	-	-	-
gene-MBOV_RS01690	13329.8	18257.6	8401.95	0.460188	-1.11971	6.93876e-18	6.66464e-17	NC_018077.1	399768	400829	+	1062	MBOV_RS01690	-	K13953	3WT40	C	sp|P42327|ADH2_GEOSE Alcohol dehydrogenase OS=Geobacillus stearothermophilus OX=1422 GN=adh PE=1 SV=1	WP_013954724.1 zinc-dependent alcohol dehydrogenase [Mycoplasma bovis]	A5IYL7|PHI:6517|AdhT|2110|Mycoplasma_agalactiae|reduced_virulence	VFG030295(gi:118619910) (adhD) zinc-type alcohol dehydrogenase AdhD [MymA operon (CVF649)] [Mycobacterium ulcerans Agy99]	-	-	-	-	ko00626(Naphthalene degradation);ko00625(Chloroalkane and chloroalkene degradation);ko00620(Pyruvate metabolism);ko00350(Tyrosine metabolism);ko00071(Fatty acid degradation);ko00010(Glycolysis / Gluconeogenesis)
gene-MBOV_RS00345	2569.57	1531.79	3607.36	2.355	1.23572	7.32992e-18	6.95448e-17	NC_018077.1	79283	80047	+	765	MBOV_RS00345	-	K15383	3WT97	S	-	WP_013954529.1 PQ-loop domain-containing transporter [Mycoplasmopsis bovis]	-	-	-	-	-	-	-
gene-MBOV_RS02845	212.508	357.01	68.0061	0.190488	-2.39223	8.47799e-18	7.94684e-17	NC_018077.1	691322	691600	+	279	MBOV_RS02845	-	-	3WU7K	-	-	WP_013456278.1 hypothetical protein [Mycoplasmopsis bovis]	-	-	-	-	-	-	-
gene-MBOV_RS03285	7936.96	5053.4	10820.5	2.14124	1.09845	3.12352e-17	2.89298e-16	NC_018077.1	780836	781837	-	1002	MBOV_RS03285	-	K00763	3WSVB	H	sp|Q9HJ28|PNCB_THEAC Putative nicotinate phosphoribosyltransferase OS=Thermoplasma acidophilum (strain ATCC 25905 / DSM 1728 / JCM 9062 / NBRC 15155 / AMRC-C165) OX=273075 GN=Ta1145 PE=1 SV=1	WP_013954967.1 nicotinate phosphoribosyltransferase [Mycoplasmopsis bovis]	-	-	-	-	-	-	ko00760(Nicotinate and nicotinamide metabolism)
gene-MBOV_RS02575	1054.94	513.675	1596.21	3.10743	1.63572	3.28479e-17	3.00655e-16	NC_018077.1	626563	626895	+	333	MBOV_RS02575	-	K11312	3WU10	-	-	WP_013455924.1 hypothetical protein [Mycoplasmopsis bovis]	-	-	-	-	-	-	-
gene-MBOV_RS00915	2714.2	3778.63	1649.78	0.436609	-1.19559	4.17859e-17	3.78017e-16	NC_018077.1	218471	219802	-	1332	MBOV_RS00915	-	-	3WUFD	-	-	WP_014829883.1 hypothetical protein [Mycoplasmopsis bovis]	-	-	-	-	-	-	-
gene-MBOV_RS03300	7203.77	9849.48	4558.07	0.462773	-1.11162	4.43944e-17	3.96998e-16	NC_018077.1	783614	784918	+	1305	MBOV_RS03300	-	-	-	-	-	WP_013954969.1 hypothetical protein [Mycoplasmopsis bovis]	-	-	-	-	-	-	-
gene-MBOV_RS03425	7821.57	5052.62	10590.5	2.09604	1.06767	1.84066e-16	1.62731e-15	NC_018077.1	827122	827766	+	645	MBOV_RS03425	-	-	3WUTK	-	-	WP_013456028.1 hypothetical protein [Mycoplasmopsis bovis]	-	-	-	-	-	-	-
gene-MBOV_RS02120	6428.26	8921.3	3935.22	0.441104	-1.18081	1.94931e-16	1.704e-15	NC_018077.1	509147	510595	-	1449	atpD	GO:0015986;GO:0046933;GO:0000275;GO:0045261;GO:0045262	K02112	3WSWW	F	sp|Q4A604|ATPB_MYCS5 ATP synthase subunit beta OS=Mycoplasma synoviae (strain 53) OX=262723 GN=atpD PE=3 SV=1	WP_318023642.1 F0F1 ATP synthase subunit beta [Mycoplasmopsis bovis]	P40291|PHI:7902|YscN|633|Yersinia_pseudotuberculosis|unaffected_pathogenicity	VFG038348(gb|YP_001144298) (ascN) Type III secretion system ATPase [T3SS (VF0479)] [Aeromonas salmonicida subsp. salmonicida A449]	-	GO:0015986//ATP synthesis coupled proton transport;	GO:0000275//mitochondrial proton-transporting ATP synthase complex, catalytic sector F(1);GO:0045261//proton-transporting ATP synthase complex, catalytic core F(1);GO:0045262//plasma membrane proton-transporting ATP synthase complex, catalytic core F(1);	GO:0046933//proton-transporting ATP synthase activity, rotational mechanism;	ko00195(Photosynthesis);ko00190(Oxidative phosphorylation)
gene-MBOV_RS00465	1223.06	2164.71	281.409	0.129999	-2.94343	9.43718e-16	8.15792e-15	NC_018077.1	103996	104754	-	759	MBOV_RS00465	-	-	3WU0U	-	-	WP_013954549.1 hypothetical protein [Mycoplasmopsis bovis]	-	-	-	-	-	-	-
gene-MBOV_RS03730	2207.97	3273.31	1142.63	0.349073	-1.5184	1.06286e-15	9.08688e-15	NC_018077.1	890701	891984	-	1284	MBOV_RS03730	GO:0055085;GO:0022857	-	3WSZF	Q	-	WP_013955037.1 MFS transporter [Mycoplasmopsis bovis]	-	-	-	GO:0055085//transmembrane transport;	-	GO:0022857//transmembrane transporter activity;	-
gene-MBOV_RS01450	1110.64	1803.55	417.74	0.231621	-2.11016	1.41355e-15	1.19537e-14	NC_018077.1	333602	335689	-	2088	MBOV_RS01450	GO:0006508;GO:0008236	-	3WTBH	M	-	WP_013954694.1 S41 family peptidase [Mycoplasmopsis bovis]	-	-	-	GO:0006508//proteolysis;	-	GO:0008236//serine-type peptidase activity;	-
gene-MBOV_RS04715	36.0279	72.0558	0	0	-Inf	1.43854e-15	1.20342e-14	NC_018077.1	927589	928215	-	627	MBOV_RS04715	-	-	-	-	-	WP_014829991.1 variable surface lipoprotein [Mycoplasmopsis bovis]	-	VFG016555(gi:148377970) (vamp) Variable surface lipoprotein Y (VpmaYprecursor) [Vpma (CVF593)] [Mycoplasma agalactiae PG2]	-	-	-	-	-
gene-MBOV_RS00040	7948.43	5201	10695.8	2.0565	1.04019	1.57656e-15	1.30485e-14	NC_018077.1	6195	6980	+	786	MBOV_RS00040	GO:0016787	-	3WUGQ	I	sp|Q49421|ESL3_MYCGE Putative esterase/lipase 3 OS=Mycoplasma genitalium (strain ATCC 33530 / G-37 / NCTC 10195) OX=243273 GN=MG344 PE=3 SV=1	WP_013954491.1 alpha/beta hydrolase [Mycoplasmopsis bovis]	-	-	-	-	-	GO:0016787//hydrolase activity;	-
gene-MBOV_RS02770	1533.28	2149.6	916.958	0.426572	-1.22914	1.71722e-15	1.40631e-14	NC_018077.1	671045	671950	+	906	MBOV_RS02770	-	-	3WTBP	-	-	WP_013954900.1 hypothetical protein [Mycoplasmopsis bovis]	-	-	-	-	-	-	-
gene-MBOV_RS03265	4362.72	2826.65	5898.79	2.08684	1.06132	2.86284e-15	2.32009e-14	NC_018077.1	777165	778130	-	966	MBOV_RS03265	-	-	3WTMZ	S	-	WP_013954964.1 YwaF family protein [Mycoplasmopsis bovis]	-	-	-	-	-	-	-
gene-MBOV_RS01815	5027.08	3265.66	6788.49	2.07875	1.05572	3.01084e-15	2.41488e-14	NC_018077.1	434480	435340	-	861	MBOV_RS01815	-	-	-	-	-	WP_013954753.1 hypothetical protein [Mycoplasmopsis bovis]	-	-	-	-	-	-	-
gene-MBOV_RS00920	3581.58	4864.31	2298.84	0.472594	-1.08133	7.03254e-15	5.58297e-14	NC_018077.1	219796	222111	-	2316	MBOV_RS00920	GO:0006508;GO:0008236	-	3WTF9	S	-	WP_041323925.1 S8 family serine peptidase [Mycoplasmopsis bovis]	-	-	-	GO:0006508//proteolysis;	-	GO:0008236//serine-type peptidase activity;	-
gene-MBOV_RS00060	8383.9	12845.9	3921.96	0.305309	-1.71166	7.1913e-15	5.65134e-14	NC_018077.1	10115	11152	-	1038	MBOV_RS00060	-	K03800	3WT4N	H	sp|A0A0H3JX98|LPLA2_STAAM Lipoate--protein ligase 2 OS=Staphylococcus aureus (strain Mu50 / ATCC 700699) OX=158878 GN=SAV0327 PE=1 SV=1	WP_014829848.1 lipoate--protein ligase [Mycoplasmopsis bovis]	A0A171JTK6|PHI:6512|LplA1|1639|Listeria_monocytogenes|reduced_virulence	VFG032200(gi:347548334) (lplA1) putative lipoate protein ligase A [Lipoate protein ligase A1 (CVF238)] [Listeria ivanovii subsp. ivanovii PAM 55]	-	-	-	-	ko00785(Lipoic acid metabolism)
gene-MBOV_RS03840	8209.78	5456.38	10963.2	2.00924	1.00665	8.43321e-15	6.56104e-14	NC_018077.1	911982	912734	+	753	MBOV_RS03840	-	-	3WUR0	-	-	WP_013955052.1 hypothetical protein [Mycoplasmopsis bovis]	-	-	-	-	-	-	-
gene-MBOV_RS03600	7099.54	10139.1	4059.97	0.400427	-1.32039	8.70086e-15	6.70224e-14	NC_018077.1	864069	865058	-	990	MBOV_RS03600	-	-	3WTIJ	S	-	WP_014829980.1 BspA family leucine-rich repeat surface protein [Mycoplasmopsis bovis]	-	-	-	-	-	-	-
gene-MBOV_RS02130	8117.92	12031.6	4204.21	0.349429	-1.51693	1.07303e-14	8.18446e-14	NC_018077.1	511519	513105	-	1587	atpA	GO:0015986;GO:0046933;GO:0000275;GO:0045261;GO:0045262	K02111	3WT1R	F	sp|A5IYE3|ATPA_MYCAP ATP synthase subunit alpha OS=Mycoplasma agalactiae (strain PG2) OX=347257 GN=atpA PE=3 SV=1	WP_013954807.1 F0F1 ATP synthase subunit alpha [Mycoplasmopsis bovis]	Q2FWE8|PHI:10773|AtpA|1280|Staphylococcus_aureus|reduced_virulence	VFG041785(gi:46562141) (DVUA0119) type III secretion system ATPase [T3SS (SS039)] [Desulfovibrio vulgaris str. Hildenborough]	-	GO:0015986//ATP synthesis coupled proton transport;	GO:0000275//mitochondrial proton-transporting ATP synthase complex, catalytic sector F(1);GO:0045261//proton-transporting ATP synthase complex, catalytic core F(1);GO:0045262//plasma membrane proton-transporting ATP synthase complex, catalytic core F(1);	GO:0046933//proton-transporting ATP synthase activity, rotational mechanism;	ko00195(Photosynthesis);ko00190(Oxidative phosphorylation)
gene-MBOV_RS01465	356.137	587.411	124.864	0.212566	-2.23402	1.21204e-14	9.15504e-14	NC_018077.1	339675	341036	-	1362	MBOV_RS01465	-	-	3WV1D	-	-	WP_013954697.1 variable surface lipoprotein [Mycoplasmopsis bovis]	A5IY43|PHI:6519|MAG2540|2110|Mycoplasma_agalactiae|reduced_virulence	VFG016556(gi:148377972) (vamp) Variable surface lipoprotein D (VpmaZprecursor) [Vpma (CVF593)] [Mycoplasma agalactiae PG2]	-	-	-	-	-
gene-MBOV_RS03060	2904.31	3929.49	1879.13	0.478213	-1.06428	2.63098e-14	1.96818e-13	NC_018077.1	730589	731239	-	651	rpsC	GO:0006412;GO:0003735;GO:0000312;GO:0022627	K02982	3WT4R	J	sp|A5IYY0|RS3_MYCAP 30S ribosomal protein S3 OS=Mycoplasma agalactiae (strain PG2) OX=347257 GN=rpsC PE=3 SV=1	WP_013954928.1 30S ribosomal protein S3 [Mycoplasmopsis bovis]	-	-	-	GO:0006412//translation;	GO:0000312//plastid small ribosomal subunit;GO:0022627//cytosolic small ribosomal subunit;	GO:0003735//structural constituent of ribosome;	ko03010(Ribosome)
gene-MBOV_RS02165	823.396	1433.35	213.438	0.148908	-2.7475	3.24592e-14	2.40507e-13	NC_018077.1	517872	518675	+	804	MBOV_RS02165	-	-	-	-	-	WP_013954812.1 variable surface lipoprotein [Mycoplasmopsis bovis]	-	-	-	-	-	-	-
gene-MBOV_RS03090	4879.1	6533.38	3224.82	0.493591	-1.01861	4.63572e-14	3.40244e-13	NC_018077.1	734202	735032	-	831	rplC	GO:0006412;GO:0003735;GO:0005840	K02906	3WT04	J	sp|A5IYY6|RL3_MYCAP 50S ribosomal protein L3 OS=Mycoplasma agalactiae (strain PG2) OX=347257 GN=rplC PE=3 SV=1	WP_013954934.1 50S ribosomal protein L3 [Mycoplasmopsis bovis]	-	-	-	GO:0006412//translation;	GO:0005840//ribosome;	GO:0003735//structural constituent of ribosome;	ko03010(Ribosome)
gene-MBOV_RS01345	918.971	542.69	1295.25	2.38672	1.25503	5.93539e-14	4.31564e-13	NC_018077.1	309142	309408	+	267	rpsO	GO:0006412;GO:0003735;GO:0000314;GO:0022627	K02956	3WTV2	J	sp|A5IY18|RS15_MYCAP 30S ribosomal protein S15 OS=Mycoplasma agalactiae (strain PG2) OX=347257 GN=rpsO PE=3 SV=1	WP_013456065.1 30S ribosomal protein S15 [Mycoplasmopsis bovis]	-	-	-	GO:0006412//translation;	GO:0000314//organellar small ribosomal subunit;GO:0022627//cytosolic small ribosomal subunit;	GO:0003735//structural constituent of ribosome;	ko03010(Ribosome)
gene-MBOV_RS02825	8272.71	14852.6	1692.8	0.113973	-3.13323	8.24172e-14	5.93709e-13	NC_018077.1	686053	687222	+	1170	MBOV_RS02825	-	-	3WTQF	L	-	WP_014829957.1 thermonuclease family protein [Mycoplasmopsis bovis]	-	VFG016520(gi:47458962) (nuc) staphylococcal nuclease [Nuclease (CVF590)] [Mycoplasma mobile 163K]	-	-	-	-	-
gene-MBOV_RS03415	16299.4	21491.6	11107.1	0.516811	-0.952291	1.24081e-13	8.85642e-13	NC_018077.1	818606	823042	-	4437	rpoC	GO:0006351;GO:0003899;GO:0000345	K03046	3WT3X	K	sp|A5IZ52|RPOC_MYCAP DNA-directed RNA polymerase subunit beta&apos; OS=Mycoplasma agalactiae (strain PG2) OX=347257 GN=rpoC PE=3 SV=1	WP_013954989.1 DNA-directed RNA polymerase subunit beta' [Mycoplasmopsis bovis]	-	-	-	GO:0006351//transcription, DNA-templated;	GO:0000345//cytosolic DNA-directed RNA polymerase complex;	GO:0003899//DNA-directed 5'-3' RNA polymerase activity;	ko03020(RNA polymerase)
gene-MBOV_RS03645	1193.7	1793.87	593.53	0.330866	-1.59568	2.18925e-13	1.5484e-12	NC_018077.1	873420	874232	-	813	MBOV_RS03645	GO:0055085;GO:0016020	K02026	3WSZ6	P	sp|P47435|Y189_MYCGE Probable ABC transporter permease protein MG189 OS=Mycoplasma genitalium (strain ATCC 33530 / G-37 / NCTC 10195) OX=243273 GN=MG189 PE=3 SV=2	WP_013955023.1 ABC transporter permease subunit [Mycoplasmopsis bovis]	V5W1E0|PHI:3034|MalF|2096|Mycoplasma_gallisepticum|loss_of_pathogenicity	-	-	GO:0055085//transmembrane transport;	GO:0016020//membrane;	-	-
gene-MBOV_RS02605	2529.95	3401.48	1658.43	0.487563	-1.03634	3.19357e-13	2.23838e-12	NC_018077.1	633688	634836	+	1149	MBOV_RS02605	-	-	3WT83	-	-	WP_013954872.1 hypothetical protein [Mycoplasmopsis bovis]	-	-	-	-	-	-	-
gene-MBOV_RS02760	3415.36	5271.42	1559.29	0.2958	-1.7573	4.40862e-13	3.05803e-12	NC_018077.1	668840	669814	+	975	MBOV_RS02760	GO:0016746	K00625	3WT99	C	sp|Q49112|PTAS_MYCCT Phosphate acetyltransferase OS=Mycoplasma capricolum subsp. capricolum (strain California kid / ATCC 27343 / NCTC 10154) OX=340047 GN=pta PE=3 SV=1	WP_013954898.1 phosphate acyltransferase [Mycoplasmopsis bovis]	D3VPS7|PHI:6516|EutD|2110|Mycoplasma_agalactiae|reduced_virulence	-	-	-	-	GO:0016746//acyltransferase activity;	ko00720(Carbon fixation pathways in prokaryotes);ko00680(Methane metabolism);ko00640(Propanoate metabolism);ko00620(Pyruvate metabolism);ko00430(Taurine and hypotaurine metabolism)
gene-MBOV_RS00550	7849.59	5399.5	10299.7	1.90752	0.931701	4.44161e-13	3.05803e-12	NC_018077.1	118559	119104	-	546	MBOV_RS00550	-	K03152	3WTNF	S	sp|P47275|Y029_MYCGE Uncharacterized protein MG029 OS=Mycoplasma genitalium (strain ATCC 33530 / G-37 / NCTC 10195) OX=243273 GN=MG029 PE=4 SV=1	WP_013456035.1 DJ-1/PfpI family protein [Mycoplasmopsis bovis]	-	-	-	-	-	-	-
gene-MBOV_RS03115	4103.14	2780.09	5426.18	1.9518	0.964807	4.69946e-13	3.20717e-12	NC_018077.1	738006	738818	+	813	MBOV_RS03115	GO:0042578;GO:0046872	K09769	3WT0D	S	sp|O31775|YMDB_BACSU 2&apos;,3&apos;-cyclic-nucleotide 2&apos;-phosphodiesterase OS=Bacillus subtilis (strain 168) OX=224308 GN=ymdB PE=1 SV=2	WP_013456391.1 TIGR00282 family metallophosphoesterase [Mycoplasmopsis bovis]	-	-	-	-	-	GO:0042578//phosphoric ester hydrolase activity;GO:0046872//metal ion binding;	ko00240(Pyrimidine metabolism);ko00230(Purine metabolism)
gene-MBOV_RS03520	1697.91	1097	2298.82	2.09556	1.06734	5.06385e-13	3.42581e-12	NC_018077.1	850047	850913	+	867	MBOV_RS03520	GO:0006355;GO:0003700	-	3WTC4	K	sp|P26833|Y189_CLOPE Uncharacterized HTH-type transcriptional regulator CPE0189 OS=Clostridium perfringens (strain 13 / Type A) OX=195102 GN=CPE0189 PE=4 SV=1	WP_013456153.1 MurR/RpiR family transcriptional regulator [Mycoplasmopsis bovis]	A0A0H3JWX3|PHI:6876|RpiRC|1280|Staphylococcus_aureus|effector_(plant_avirulence_determinant)	-	-	GO:0006355//regulation of transcription, DNA-templated;	-	GO:0003700//DNA-binding transcription factor activity;	-
gene-MBOV_RS01070	5394.18	3691.53	7096.83	1.92246	0.942956	7.04285e-13	4.72357e-12	NC_018077.1	253664	254362	+	699	MBOV_RS01070	-	-	3WUFK	-	-	WP_013954653.1 variable surface lipoprotein [Mycoplasmopsis bovis]	-	-	-	-	-	-	-
gene-MBOV_RS01830	6933.24	9114.11	4752.37	0.52143	-0.939454	7.60323e-13	5.05582e-12	NC_018077.1	437547	440189	+	2643	alaS	GO:0006419;GO:0004813;GO:0005737	K01872	3WT0N	J	sp|A5IYK5|SYA_MYCAP Alanine--tRNA ligase OS=Mycoplasma agalactiae (strain PG2) OX=347257 GN=alaS PE=3 SV=1	WP_013954756.1 alanine--tRNA ligase [Mycoplasmopsis bovis]	-	-	-	GO:0006419//alanyl-tRNA aminoacylation;	GO:0005737//cytoplasm;	GO:0004813//alanine-tRNA ligase activity;	ko00970(Aminoacyl-tRNA biosynthesis)
gene-MBOV_RS04060	3307.12	1822.12	4792.13	2.62998	1.39505	1.97593e-12	1.30278e-11	NC_018077.1	951945	952286	+	342	rbfA	GO:0006396;GO:0019843	K02834	3WTQI	J	sp|A5IZH0|RBFA_MYCAP Ribosome-binding factor A OS=Mycoplasma agalactiae (strain PG2) OX=347257 GN=rbfA PE=3 SV=1	WP_013955074.1 30S ribosome-binding factor RbfA [Mycoplasmopsis bovis]	-	-	-	GO:0006396//RNA processing;	-	GO:0019843//rRNA binding;	-
gene-MBOV_RS01365	1573.26	1026.8	2119.73	2.06441	1.04573	2.06461e-12	1.34981e-11	NC_018077.1	312691	313515	+	825	MBOV_RS01365	GO:0055085;GO:0016020	K02026	3WSZ6	P	-	WP_013456634.1 ABC transporter permease subunit [Mycoplasmopsis bovis]	V5W1E0|PHI:3034|MalF|2096|Mycoplasma_gallisepticum|loss_of_pathogenicity	-	-	GO:0055085//transmembrane transport;	GO:0016020//membrane;	-	-
gene-MBOV_RS03410	46404.5	60445	32363.9	0.535427	-0.901237	2.405e-12	1.55924e-11	NC_018077.1	810453	818450	-	7998	milA	-	-	3WSY2	E	-	WP_013954988.1 multifunctional lipase MilA [Mycoplasmopsis bovis]	-	VFG016480(gi:47459260) (p65) P65 lipoprotein-like protein [P65 (CVF582)] [Mycoplasma mobile 163K]	-	-	-	-	-
gene-MBOV_RS01645	410.595	220.277	600.912	2.72799	1.44784	2.59356e-12	1.66759e-11	NC_018077.1	388932	389675	-	744	recO	GO:0006281;GO:0006310;GO:0003677	K03584	3WTRV	L	-	WP_013456470.1 DNA repair protein RecO [Mycoplasmopsis bovis]	-	-	-	GO:0006281//DNA repair;GO:0006310//DNA recombination;	-	GO:0003677//DNA binding;	ko03440(Homologous recombination)
gene-MBOV_RS02790	440.09	241.055	639.125	2.65136	1.40673	2.96556e-12	1.89116e-11	NC_018077.1	677599	678435	+	837	MBOV_RS02790	-	K07024	3WTDM	S	-	WP_013954903.1 HAD hydrolase family protein [Mycoplasmopsis bovis]	-	-	-	-	-	-	ko00500(Starch and sucrose metabolism)
gene-MBOV_RS00875	1059.33	1460.48	658.171	0.450654	-1.14991	3.14666e-12	1.99032e-11	NC_018077.1	208366	210702	-	2337	MBOV_RS00875	GO:0006508;GO:0008236	-	3WTF9	S	-	WP_172792933.1 S8 family serine peptidase [Mycoplasmopsis bovis]	-	-	-	GO:0006508//proteolysis;	-	GO:0008236//serine-type peptidase activity;	-
gene-MBOV_RS03865	3459.22	2351.62	4566.83	1.942	0.957543	3.52815e-12	2.21363e-11	NC_018077.1	915062	915718	-	657	MBOV_RS03865	-	-	3WTP8	-	-	WP_013955056.1 hypothetical protein [Mycoplasmopsis bovis]	-	-	-	-	-	-	-
gene-MBOV_RS02765	4481.35	6924.41	2038.29	0.294364	-1.76433	3.56474e-12	2.21869e-11	NC_018077.1	669834	671036	+	1203	MBOV_RS02765	GO:0006083;GO:0006113;GO:0008776;GO:0005737	K00925	3WT7I	H	sp|Q98QX2|ACKA_MYCPU Acetate kinase OS=Mycoplasma pulmonis (strain UAB CTIP) OX=272635 GN=ackA PE=3 SV=1	WP_013954899.1 acetate/propionate family kinase [Mycoplasmopsis bovis]	A0A0H3Q0Y8|PHI:9843|AckA|666|Vibrio_cholerae|unaffected_pathogenicity	-	-	GO:0006083//acetate metabolic process;GO:0006113//fermentation;	GO:0005737//cytoplasm;	GO:0008776//acetate kinase activity;	ko00720(Carbon fixation pathways in prokaryotes);ko00680(Methane metabolism);ko00640(Propanoate metabolism);ko00620(Pyruvate metabolism);ko00430(Taurine and hypotaurine metabolism)
gene-MBOV_RS00385	3618.9	4771.23	2466.56	0.516966	-0.95186	4.18115e-12	2.58169e-11	NC_018077.1	88756	90942	+	2187	MBOV_RS00385	-	K01890	3WSUD	J	sp|Q4A6A2|SYFB_MYCS5 Phenylalanine--tRNA ligase beta subunit OS=Mycoplasma synoviae (strain 53) OX=262723 GN=pheT PE=3 SV=2	WP_013954534.1 phenylalanine--tRNA ligase subunit beta [Mycoplasmopsis bovis]	-	-	-	-	-	-	ko00970(Aminoacyl-tRNA biosynthesis)
gene-MBOV_RS01950	3816.9	1944.26	5689.55	2.92634	1.5491	4.24349e-12	2.59956e-11	NC_018077.1	469532	470176	+	645	MBOV_RS01950	-	-	3WTHN	-	-	WP_013954782.1 hypothetical protein [Mycoplasmopsis bovis]	-	-	-	-	-	-	-
gene-MBOV_RS02740	24065.7	31128.6	17002.8	0.546214	-0.872463	7.87106e-12	4.7579e-11	NC_018077.1	663901	665520	-	1620	argS	GO:0006420;GO:0004814;GO:0005737	K01887	3WT30	J	sp|Q6KIG6|SYR_MYCMO Arginine--tRNA ligase OS=Mycoplasma mobile (strain ATCC 43663 / 163K / NCTC 11711) OX=267748 GN=argS PE=3 SV=1	WP_014829956.1 arginine--tRNA ligase [Mycoplasmopsis bovis]	-	-	-	GO:0006420//arginyl-tRNA aminoacylation;	GO:0005737//cytoplasm;	GO:0004814//arginine-tRNA ligase activity;	ko00970(Aminoacyl-tRNA biosynthesis)
gene-MBOV_RS01965	9370.39	6576.61	12164.2	1.84961	0.887222	7.88907e-12	4.7579e-11	NC_018077.1	473121	473672	+	552	hpt	GO:0006166	K00760	3WTD5	F	sp|Q8K9U8|HPRT_BUCAP Hypoxanthine phosphoribosyltransferase OS=Buchnera aphidicola subsp. Schizaphis graminum (strain Sg) OX=198804 GN=hpt PE=3 SV=1	WP_013456577.1 hypoxanthine phosphoribosyltransferase [Mycoplasmopsis bovis]	Q87BR6|PHI:2936|XhpT|2371|Xylella_fastidiosa|reduced_virulence	-	-	GO:0006166//purine ribonucleoside salvage;	-	-	ko00983(Drug metabolism - other enzymes);ko00230(Purine metabolism)
gene-MBOV_RS02335	412.651	163.772	661.529	4.03932	2.01411	1.06639e-11	6.38196e-11	NC_018077.1	564470	564802	+	333	MBOV_RS02335	GO:0003676	K02945	3WTYN	J	-	WP_013456131.1 S1 RNA-binding domain-containing protein [Mycoplasmopsis bovis]	-	-	-	-	-	GO:0003676//nucleic acid binding;	ko03010(Ribosome)
gene-MBOV_RS00520	26652.3	34370	18934.6	0.550906	-0.860122	1.33912e-11	7.95292e-11	NC_018077.1	112885	113871	+	987	MBOV_RS00520	GO:0016491	K00162	3WSYT	C	sp|P75391|ODPB_MYCPN Pyruvate dehydrogenase E1 component subunit beta OS=Mycoplasma pneumoniae (strain ATCC 29342 / M129) OX=272634 GN=pdhB PE=1 SV=1	WP_013954559.1 alpha-ketoacid dehydrogenase subunit beta [Mycoplasmopsis bovis]	A5IXN3|PHI:4610|PdhB|2110|Mycoplasma_agalactiae|reduced_virulence	VFG016507(gi:148377362) (pdhB) Pyruvate dehydrogenase E1 component, betasubunit [PDH-B (CVF588)] [Mycoplasma agalactiae PG2]	-	-	-	GO:0016491//oxidoreductase activity;	ko00620(Pyruvate metabolism);ko00020(Citrate cycle (TCA cycle));ko00010(Glycolysis / Gluconeogenesis)
gene-MBOV_RS01485	14372.4	10255.3	18489.5	1.80292	0.850336	2.38288e-11	1.40446e-10	NC_018077.1	344629	346503	-	1875	MBOV_RS01485	GO:0006508;GO:0008236	-	3WTIB	M	-	WP_013954701.1 S41 family peptidase [Mycoplasmopsis bovis]	-	-	-	GO:0006508//proteolysis;	-	GO:0008236//serine-type peptidase activity;	-
gene-MBOV_RS01535	3004.38	3921.93	2086.82	0.532091	-0.910255	5.36403e-11	3.13776e-10	NC_018077.1	360891	362246	+	1356	MBOV_RS01535	-	K02044	3WT3Q	S	sp|P15363|P37_MYCHR High affinity transport system protein p37 OS=Mycoplasma hyorhinis OX=2100 GN=p37 PE=1 SV=1	WP_013954710.1 alkylphosphonate ABC transporter substrate-binding protein [Mycoplasmopsis bovis]	-	-	-	-	-	-	ko02010(ABC transporters)
gene-MBOV_RS03080	998.629	1351.07	646.192	0.478283	-1.06406	6.29007e-11	3.652e-10	NC_018077.1	732782	733222	-	441	rplW	GO:0006412;GO:0003735;GO:0005840	K02892	3WTSC	J	sp|Q601L3|RL23_MYCH2 50S ribosomal protein L23 OS=Mycoplasma hyopneumoniae (strain 232) OX=295358 GN=rplW PE=3 SV=1	WP_013456175.1 50S ribosomal protein L23 [Mycoplasmopsis bovis]	-	-	-	GO:0006412//translation;	GO:0005840//ribosome;	GO:0003735//structural constituent of ribosome;	ko03010(Ribosome)
gene-MBOV_RS02240	519.918	304.1	735.736	2.41939	1.27464	6.50986e-11	3.75161e-10	NC_018077.1	534636	536309	+	1674	MBOV_RS02240	GO:0006313;GO:0004803	-	3WT69	L	-	WP_014829947.1 IS1634-like element ISMbov3 family transposase [Mycoplasmopsis bovis]	-	VFG016538(gi:42561497) (tnp) IS1634AV transposase [Capsule (CVF591)] [Mycoplasma mycoides subsp. mycoides SC str. PG1]	-	GO:0006313//transposition, DNA-mediated;	-	GO:0004803//transposase activity;	-
gene-MBOV_RS01340	3990.53	2794.64	5186.42	1.85584	0.892076	9.93088e-11	5.68105e-10	NC_018077.1	308164	309051	+	888	MBOV_RS01340	-	K11753	3WTHM	H	sp|P57250|RIBF_BUCAI Bifunctional riboflavin kinase/FMN adenylyltransferase OS=Buchnera aphidicola subsp. Acyrthosiphon pisum (strain APS) OX=107806 GN=ribF PE=3 SV=1	WP_013456459.1 hypothetical protein [Mycoplasmopsis bovis]	-	-	-	-	-	-	ko00740(Riboflavin metabolism)
gene-MBOV_RS03590	3761.65	4867.61	2655.68	0.545582	-0.874133	1.38014e-10	7.83757e-10	NC_018077.1	861695	862609	-	915	MBOV_RS03590	-	-	3WUYB	-	-	WP_013955008.1 hypothetical protein [Mycoplasmopsis bovis]	-	-	-	-	-	-	-
gene-MBOV_RS03535	657.551	947.554	367.548	0.387891	-1.36628	1.40348e-10	7.91235e-10	NC_018077.1	852152	853036	-	885	MBOV_RS03535	-	K03079	3WT73	G	sp|P75294|ULAE_MYCPN Probable L-ribulose-5-phosphate 3-epimerase UlaE OS=Mycoplasma pneumoniae (strain ATCC 29342 / M129) OX=272634 GN=ulaE PE=3 SV=1	WP_013456005.1 L-ribulose-5-phosphate 3-epimerase [Mycoplasmopsis bovis]	-	-	-	-	-	-	ko00053(Ascorbate and aldarate metabolism);ko00040(Pentose and glucuronate interconversions)
gene-MBOV_RS03835	4633.29	3270.52	5996.06	1.83336	0.874494	1.67637e-10	9.38286e-10	NC_018077.1	910894	911793	+	900	MBOV_RS03835	GO:0016787	K07024	3WTG5	S	sp|P75792|SUPH_ECOLI Sugar phosphatase YbiV OS=Escherichia coli (strain K12) OX=83333 GN=ybiV PE=1 SV=1	WP_013955051.1 HAD family hydrolase [Mycoplasmopsis bovis]	-	-	-	-	-	GO:0016787//hydrolase activity;	ko00500(Starch and sucrose metabolism)
gene-MBOV_RS03455	6109.05	7836.27	4381.83	0.559173	-0.838632	2.08941e-10	1.16112e-09	NC_018077.1	832580	834739	+	2160	MBOV_RS03455	-	K06959	3WT65	K	sp|O31489|YDCI_BACSU Uncharacterized protein YdcI OS=Bacillus subtilis (strain 168) OX=224308 GN=ydcI PE=4 SV=2	WP_013954991.1 Tex-like N-terminal domain-containing protein [Mycoplasmopsis bovis]	-	-	-	-	-	-	-
gene-MBOV_RS02010	1656.95	1136.05	2177.86	1.91705	0.938888	2.7724e-10	1.52974e-09	NC_018077.1	483260	483712	-	453	MBOV_RS02010	-	-	3WUI0	-	-	WP_014829932.1 hypothetical protein [Mycoplasmopsis bovis]	-	-	-	-	-	-	-
gene-MBOV_RS00065	4219.92	6960.37	1479.47	0.212556	-2.23409	2.97535e-10	1.63016e-09	NC_018077.1	11130	11999	-	870	MBOV_RS00065	-	-	3WSZP	K	sp|A0A0H3JQ59|SIRTM_STAAM Protein ADP-ribosyltransferase OS=Staphylococcus aureus (strain Mu50 / ATCC 700699) OX=158878 GN=SAV0326 PE=1 SV=1	WP_013456410.1 deacetylase SIR2 [Mycoplasmopsis bovis]	-	-	-	-	-	-	-
gene-MBOV_RS03150	4369.12	3126.3	5611.95	1.79508	0.844046	3.13742e-10	1.70693e-09	NC_018077.1	742698	743723	-	1026	grpE	GO:0006457;GO:0000774;GO:0042803;GO:0051087	K03687	-	-	sp|P71499|GRPE_MYCCT Protein GrpE OS=Mycoplasma capricolum subsp. capricolum (strain California kid / ATCC 27343 / NCTC 10154) OX=340047 GN=grpE PE=3 SV=2	WP_013954941.1 nucleotide exchange factor GrpE [Mycoplasmopsis bovis]	-	-	-	GO:0006457//protein folding;	-	GO:0000774//adenyl-nucleotide exchange factor activity;GO:0042803//protein homodimerization activity;GO:0051087//chaperone binding;	-
gene-MBOV_RS03755	3403.66	2430.23	4377.09	1.8011	0.848881	4.30816e-10	2.31341e-09	NC_018077.1	896480	897397	-	918	MBOV_RS03755	GO:0001522;GO:0003723;GO:0009982	K06180	3WT4B	J	sp|Q45480|YLYB_BACSU Uncharacterized RNA pseudouridine synthase YlyB OS=Bacillus subtilis (strain 168) OX=224308 GN=ylyB PE=3 SV=3	WP_013955040.1 RluA family pseudouridine synthase [Mycoplasmopsis bovis]	-	-	-	GO:0001522//pseudouridine synthesis;	-	GO:0003723//RNA binding;GO:0009982//pseudouridine synthase activity;	-
gene-MBOV_RS03205	4762.52	6262.95	3262.1	0.520856	-0.941042	4.31163e-10	2.31341e-09	NC_018077.1	761786	764464	-	2679	MBOV_RS03205	GO:0006306;GO:0009307;GO:0009007;GO:0015666	K03427	3WSUX	V	sp|P75436|T1MD_MYCPN Putative type I restriction enzyme MpnORFDP M protein OS=Mycoplasma pneumoniae (strain ATCC 29342 / M129) OX=272634 GN=MPN_342 PE=3 SV=1	WP_013954952.1 type I restriction-modification system subunit M [Mycoplasmopsis bovis]	-	-	-	GO:0006306//DNA methylation;GO:0009307//DNA restriction-modification system;	-	GO:0009007//site-specific DNA-methyltransferase (adenine-specific) activity;GO:0015666//restriction endodeoxyribonuclease activity;	-
gene-MBOV_RS03920	3673.73	7165.54	181.931	0.0253897	-5.29961	4.5774e-10	2.43919e-09	NC_018077.1	925944	926594	+	651	MBOV_RS03920	-	-	3WV1V	M	-	WP_014829989.1 variable surface lipoprotein [Mycoplasmopsis bovis]	-	VFG016555(gi:148377970) (vamp) Variable surface lipoprotein Y (VpmaYprecursor) [Vpma (CVF593)] [Mycoplasma agalactiae PG2]	-	-	-	-	-
gene-MBOV_RS03075	3773.98	4870.56	2677.4	0.54971	-0.863257	5.04464e-10	2.66988e-09	NC_018077.1	731867	732712	-	846	rplB	GO:0006412;GO:0003735;GO:0000315;GO:0022625	K02886	3WT20	J	sp|A5IYY3|RL2_MYCAP 50S ribosomal protein L2 OS=Mycoplasma agalactiae (strain PG2) OX=347257 GN=rplB PE=3 SV=1	WP_013954931.1 50S ribosomal protein L2 [Mycoplasmopsis bovis]	I1RCH5|PHI:1569|GzOB009|5518|Fusarium_graminearum|lethal	-	-	GO:0006412//translation;	GO:0000315//organellar large ribosomal subunit;GO:0022625//cytosolic large ribosomal subunit;	GO:0003735//structural constituent of ribosome;	ko03010(Ribosome)
gene-MBOV_RS03320	4652.78	6574.43	2731.13	0.415417	-1.26737	5.38688e-10	2.83175e-09	NC_018077.1	788678	790720	-	2043	MBOV_RS03320	GO:0009166;GO:0016787	-	3WT1E	F	sp|Q9KQ30|5NTD_VIBCH 5&apos;-nucleotidase OS=Vibrio cholerae serotype O1 (strain ATCC 39315 / El Tor Inaba N16961) OX=243277 GN=nutA PE=3 SV=1	WP_013954974.1 5'-nucleotidase C-terminal domain-containing protein [Mycoplasmopsis bovis]	P08331|PHI:7020|CpdB|562|Escherichia_coli|reduced_virulence	VFG049850 (SAB0023) 5&apos; nucleotidase [AdsA (CVF875)] [Staphylococcus aureus RF122]	-	GO:0009166//nucleotide catabolic process;	-	GO:0016787//hydrolase activity;	-
gene-MBOV_RS01540	1296.23	1713.54	878.917	0.512925	-0.96318	5.52848e-10	2.88668e-09	NC_018077.1	362249	363181	+	933	MBOV_RS01540	GO:0005524	K02041	3WTFH	P	sp|P15361|P29_MYCHR Probable ABC transporter ATP-binding protein p29 OS=Mycoplasma hyorhinis OX=2100 PE=3 SV=1	WP_013456298.1 ATP-binding cassette domain-containing protein [Mycoplasmopsis bovis]	A0A0H3JS81|PHI:6579|VraD|1280|Staphylococcus_aureus|reduced_virulence	VFG035923(gi:387604877) (aatC) ABC transporter ATP-binding protein [ABC transporter for dispersin (CVF737)] [Escherichia coli O44:H18 042]	gb|AAV85982.1|ARO:3000535|macB [Neisseria gonorrhoeae]	-	-	GO:0005524//ATP binding;	ko02010(ABC transporters)
gene-MBOV_RS00705	2389.41	1682.87	3095.95	1.83968	0.879456	5.695e-10	2.95381e-09	NC_018077.1	157976	159604	+	1629	MBOV_RS00705	-	-	3WTMH	-	-	WP_013954585.1 membrane protein [Mycoplasmopsis bovis]	-	-	-	-	-	-	-
gene-MBOV_RS00535	51731	68807.9	34654.2	0.503637	-0.989543	6.64661e-10	3.42455e-09	NC_018077.1	114968	116581	+	1614	lpdA	GO:0006096;GO:0045454;GO:0051068;GO:0004148	K00382	3WT6R	C	sp|P75393|DLDH_MYCPN Dihydrolipoyl dehydrogenase OS=Mycoplasma pneumoniae (strain ATCC 29342 / M129) OX=272634 GN=pdhD PE=1 SV=1	WP_013455917.1 dihydrolipoyl dehydrogenase [Mycoplasmopsis bovis]	Q5ZVD8|PHI:6520|LpdA|446|Legionella_pneumophila|effector_(plant_avirulence_determinant)	-	-	GO:0006096//glycolytic process;GO:0045454//cell redox homeostasis;GO:0051068//dihydrolipoamide metabolic process;	-	GO:0004148//dihydrolipoyl dehydrogenase activity;	ko00640(Propanoate metabolism);ko00630(Glyoxylate and dicarboxylate metabolism);ko00620(Pyruvate metabolism);ko00380(Tryptophan metabolism);ko00310(Lysine degradation);ko00280(Valine, leucine and isoleucine degradation);ko00260(Glycine, serine and threonine metabolism);ko00020(Citrate cycle (TCA cycle));ko00010(Glycolysis / Gluconeogenesis)
gene-MBOV_RS02660	1613.26	1115.09	2111.44	1.89352	0.921073	7.37013e-10	3.77234e-09	NC_018077.1	645263	646156	+	894	MBOV_RS02660	-	-	3WSXW	S	sp|Q6KHT7|TMCAL_MYCMO tRNA(Met) cytidine acetate ligase OS=Mycoplasma mobile (strain ATCC 43663 / 163K / NCTC 11711) OX=267748 GN=tmcAL PE=3 SV=2	WP_013954881.1 nucleotidyltransferase [Mycoplasmopsis bovis]	-	-	-	-	-	-	-
gene-MBOV_RS00870	949.991	1271.67	628.31	0.494082	-1.01718	9.8226e-10	4.99476e-09	NC_018077.1	207041	208372	-	1332	MBOV_RS00870	-	-	3WUFD	-	-	WP_013954622.1 hypothetical protein [Mycoplasmopsis bovis]	-	-	-	-	-	-	-
gene-MBOV_RS00975	2414.81	3122.13	1707.49	0.5469	-0.870652	1.24169e-09	6.27296e-09	NC_018077.1	235684	236613	+	930	MBOV_RS00975	GO:0016787	K07024	3WSUS	S	sp|P43051|YUPP_MYCHO Putative phosphatase in upp 3&apos;region OS=Mycoplasma hominis OX=2098 PE=3 SV=1	WP_013954633.1 Cof-type HAD-IIB family hydrolase [Mycoplasmopsis bovis]	-	-	-	-	-	GO:0016787//hydrolase activity;	ko00500(Starch and sucrose metabolism)
gene-MBOV_RS00750	7287.96	9250.79	5325.12	0.57564	-0.796762	1.32805e-09	6.66596e-09	NC_018077.1	172051	173244	+	1194	MBOV_RS00750	GO:0006083;GO:0006113;GO:0008776;GO:0005737	K00925	3WT18	F	sp|Q98QX2|ACKA_MYCPU Acetate kinase OS=Mycoplasma pulmonis (strain UAB CTIP) OX=272635 GN=ackA PE=3 SV=1	WP_013954593.1 acetate/propionate family kinase [Mycoplasmopsis bovis]	A0A0H3Q0Y8|PHI:9843|AckA|666|Vibrio_cholerae|unaffected_pathogenicity	-	-	GO:0006083//acetate metabolic process;GO:0006113//fermentation;	GO:0005737//cytoplasm;	GO:0008776//acetate kinase activity;	ko00720(Carbon fixation pathways in prokaryotes);ko00680(Methane metabolism);ko00640(Propanoate metabolism);ko00620(Pyruvate metabolism);ko00430(Taurine and hypotaurine metabolism)
gene-MBOV_RS04310	2241.49	1597.19	2885.8	1.8068	0.853437	1.38162e-09	6.89037e-09	NC_018077.1	859172	860956	+	1785	dcm	GO:0006304;GO:0003886	K00558	3WT0K	H	sp|P05302|MTD1_DESNO Modification methylase DdeI OS=Desulfomicrobium norvegicum (strain DSM 1741 / NCIMB 8310) OX=52561 GN=ddeIM PE=3 SV=1	WP_075271061.1 DNA (cytosine-5-)-methyltransferase [Mycoplasmopsis bovis]	A0A2H4QBA5|PHI:10188|ModK1|504|Kingella_kingae|reduced_virulence	-	-	GO:0006304//DNA modification;	-	GO:0003886//DNA (cytosine-5-)-methyltransferase activity;	ko00270(Cysteine and methionine metabolism)
gene-MBOV_RS03145	8979.45	6594.58	11364.3	1.72328	0.785157	1.46965e-09	7.28273e-09	NC_018077.1	742088	742510	-	423	MBOV_RS03145	-	K03282	3WTN7	M	sp|A5UVR8|MSCL_ROSS1 Large-conductance mechanosensitive channel OS=Roseiflexus sp. (strain RS-1) OX=357808 GN=mscL PE=3 SV=1	WP_013456268.1 MscL family protein [Mycoplasmopsis bovis]	-	-	-	-	-	-	-
gene-MBOV_RS01060	13099.4	18049.1	8149.73	0.451531	-1.1471	1.6267e-09	8.00997e-09	NC_018077.1	251828	253210	+	1383	MBOV_RS01060	-	-	3WT7S	-	-	WP_013954651.1 hypothetical protein [Mycoplasmopsis bovis]	-	-	-	-	-	-	-
gene-MBOV_RS00145	3214.77	2322.93	4106.61	1.76785	0.821999	1.68183e-09	8.22932e-09	NC_018077.1	27637	29613	+	1977	MBOV_RS00145	-	-	3WT9B	-	-	WP_013455915.1 ABC transporter permease [Mycoplasmopsis bovis]	-	-	-	-	-	-	-
gene-MBOV_RS00635	4241.27	5405.84	3076.71	0.569145	-0.813132	1.71745e-09	8.35109e-09	NC_018077.1	139144	140193	+	1050	MBOV_RS00635	GO:0006508;GO:0004177;GO:0046872;GO:0070006	K01262	3WSXU	E	sp|P81535|PEPQ_PYRFU Xaa-Pro dipeptidase OS=Pyrococcus furiosus (strain ATCC 43587 / DSM 3638 / JCM 8422 / Vc1) OX=186497 GN=pepQ PE=1 SV=1	WP_013954574.1 aminopeptidase P family protein [Mycoplasmopsis bovis]	A0A0H3PAK7|PHI:10727|PepP_(CJJ81176_0681)|197|Campylobacter_jejuni|reduced_virulence	-	-	GO:0006508//proteolysis;	-	GO:0004177//aminopeptidase activity;GO:0046872//metal ion binding;GO:0070006//metalloaminopeptidase activity;	-
gene-MBOV_RS00100	9345.71	11806.9	6884.48	0.583087	-0.778217	1.73049e-09	8.36224e-09	NC_018077.1	18060	20048	+	1989	MBOV_RS00100	-	K02057	3WT29	U	sp|A2RKA6|NUPB_LACLM Nucleoside ABC transporter permease protein NupB OS=Lactococcus lactis subsp. cremoris (strain MG1363) OX=416870 GN=nupB PE=1 SV=1	WP_013954498.1 ABC transporter permease [Mycoplasmopsis bovis]	-	-	-	-	-	-	-
gene-MBOV_RS02800	2250.09	1522.58	2977.59	1.95562	0.967625	1.76324e-09	8.43232e-09	NC_018077.1	679305	681011	+	1707	MBOV_RS02800	-	-	3WTGM	-	-	WP_013954905.1 membrane protein [Mycoplasmopsis bovis]	-	-	-	-	-	-	-
gene-MBOV_RS03805	2115.37	2741.6	1489.14	0.543165	-0.880538	1.76667e-09	8.43232e-09	NC_018077.1	904941	905588	-	648	tmk	GO:0015949;GO:0004798	K00943	3WTCT	F	sp|A5IZC6|KTHY_MYCAP Thymidylate kinase OS=Mycoplasma agalactiae (strain PG2) OX=347257 GN=tmk PE=3 SV=1	WP_013955046.1 dTMP kinase [Mycoplasmopsis bovis]	-	-	-	GO:0015949//nucleobase-containing small molecule interconversion;	-	GO:0004798//thymidylate kinase activity;	ko00240(Pyrimidine metabolism)
gene-MBOV_RS03325	10980.8	13907.9	8053.73	0.579077	-0.788172	1.84745e-09	8.76411e-09	NC_018077.1	790886	792979	-	2094	fusA	GO:0006414;GO:0003746	K02355	3WT0H	J	sp|A5IZ33|EFG_MYCAP Elongation factor G OS=Mycoplasma agalactiae (strain PG2) OX=347257 GN=fusA PE=3 SV=1	WP_013456179.1 elongation factor G [Mycoplasmopsis bovis]	A0A380PIP1|PHI:11030|BipA|632|Yersinia_pestis|reduced_virulence	VFG016483(gi:13508404) (tuf) elongation factor Tu [Fibronectin-binding protein (AI171)] [Mycoplasma pneumoniae M129]	gb|AAA20117.1|ARO:3000195|tetB(P) [Clostridium perfringens]	GO:0006414//translational elongation;	-	GO:0003746//translation elongation factor activity;	-
gene-MBOV_RS03695	1382.58	957.292	1807.86	1.88852	0.917255	2.3542e-09	1.11004e-08	NC_018077.1	885409	886308	-	900	MBOV_RS03695	GO:0005524	K11144	3WU00	L	sp|P06567|DNAI_BACSU Primosomal protein DnaI OS=Bacillus subtilis (strain 168) OX=224308 GN=dnaI PE=1 SV=1	WP_013455987.1 ATP-binding protein [Mycoplasmopsis bovis]	-	-	-	-	-	GO:0005524//ATP binding;	-
gene-MBOV_RS02400	9188.08	11615.2	6761.01	0.582085	-0.780697	2.6642e-09	1.24865e-08	NC_018077.1	577592	579052	-	1461	mgtE	GO:0015693;GO:0015095	K06213	3WSZY	P	sp|Q5SMG8|MGTE_THET8 Magnesium transporter MgtE OS=Thermus thermophilus (strain ATCC 27634 / DSM 579 / HB8) OX=300852 GN=TTHA1060 PE=1 SV=1	WP_013456233.1 magnesium transporter [Mycoplasmopsis bovis]	-	-	-	GO:0015693//magnesium ion transport;	-	GO:0015095//magnesium ion transmembrane transporter activity;	-
gene-MBOV_RS03390	5827.6	4264.3	7390.91	1.73321	0.793444	2.68058e-09	1.2488e-08	NC_018077.1	805974	807443	-	1470	MBOV_RS03390	-	-	3WUFQ	-	-	WP_013954985.1 hypothetical protein [Mycoplasmopsis bovis]	-	-	-	-	-	-	-
gene-MBOV_RS02620	4034.94	2951.8	5118.09	1.73389	0.794012	2.78244e-09	1.28854e-08	NC_018077.1	636616	638187	-	1572	MBOV_RS02620	GO:0016868	K01835	3WSZI	G	sp|P18159|PGCA_BACSU Phosphoglucomutase OS=Bacillus subtilis (strain 168) OX=224308 GN=pgcA PE=1 SV=3	WP_013954875.1 phospho-sugar mutase [Mycoplasmopsis bovis]	B5TQV9|PHI:3325|PGM|1348|Streptococcus_parauberis|reduced_virulence	VFG013160(gi:170718119) (yhxB/manB) phosphoglucomutase/phosphomannomutase alpha/beta/alpha domain I [LOS (CVF494)] [Haemophilus somnus 2336]	-	-	-	GO:0016868//intramolecular transferase activity, phosphotransferases;	ko00521(Streptomycin biosynthesis);ko00520(Amino sugar and nucleotide sugar metabolism);ko00500(Starch and sucrose metabolism);ko00230(Purine metabolism);ko00052(Galactose metabolism);ko00030(Pentose phosphate pathway);ko00010(Glycolysis / Gluconeogenesis)
gene-MBOV_RS01210	452.543	273.502	631.584	2.30925	1.20742	2.9055e-09	1.33756e-08	NC_018077.1	287432	288214	+	783	MBOV_RS01210	-	-	3WTP6	-	-	WP_078086149.1 hypothetical protein [Mycoplasmopsis bovis]	-	-	-	-	-	-	-
gene-MBOV_RS01755	342.124	199.508	484.74	2.42968	1.28077	3.30978e-09	1.51471e-08	NC_018077.1	421635	422882	-	1248	MBOV_RS01755	-	-	3WTSU	-	-	WP_013954740.1 HNH endonuclease [Mycoplasmopsis bovis]	-	-	-	-	-	-	-
gene-MBOV_RS01825	2759.04	2002.04	3516.04	1.75623	0.812482	3.39995e-09	1.54688e-08	NC_018077.1	436412	437536	+	1125	mnmA	GO:0008033;GO:0016740;GO:0016783	K00566	3WSW0	J	sp|A5IYK6|MNMA_MYCAP tRNA-specific 2-thiouridylase MnmA OS=Mycoplasma agalactiae (strain PG2) OX=347257 GN=mnmA PE=3 SV=1	WP_013954755.1 tRNA 2-thiouridine(34) synthase MnmA [Mycoplasmopsis bovis]	-	-	-	GO:0008033//tRNA processing;	-	GO:0016740//transferase activity;GO:0016783//sulfurtransferase activity;	ko04122(Sulfur relay system)
gene-MBOV_RS02320	556.068	351.359	760.777	2.16524	1.11453	4.29778e-09	1.9422e-08	NC_018077.1	560783	561187	-	405	tsaE	GO:0006400;GO:0016887;GO:0005737	K06925	3WTKU	S	sp|O52749|TSAE_NOSS1 tRNA threonylcarbamoyladenosine biosynthesis protein TsaE OS=Nostoc sp. (strain PCC 7120 / SAG 25.82 / UTEX 2576) OX=103690 GN=tsaE PE=3 SV=1	WP_013954829.1 tRNA (adenosine(37)-N6)-threonylcarbamoyltransferase complex ATPase subunit type 1 TsaE [Mycoplasmopsis bovis]	-	-	-	GO:0006400//tRNA modification;	GO:0005737//cytoplasm;	GO:0016887//ATP hydrolysis activity;	-
gene-MBOV_RS01480	13030.3	16373.7	9686.92	0.591613	-0.757274	4.31878e-09	1.9422e-08	NC_018077.1	343699	344595	+	897	tsf	GO:0006414;GO:0003746	K02357	3WT1W	J	sp|A5IY49|EFTS_MYCAP Elongation factor Ts OS=Mycoplasma agalactiae (strain PG2) OX=347257 GN=tsf PE=3 SV=1	WP_013954700.1 translation elongation factor Ts [Mycoplasmopsis bovis]	-	-	-	GO:0006414//translational elongation;	-	GO:0003746//translation elongation factor activity;	-
gene-MBOV_RS02610	1476.18	1917	1035.36	0.540094	-0.888718	4.54072e-09	2.03028e-08	NC_018077.1	634826	635716	+	891	MBOV_RS02610	-	-	3WTGY	-	-	WP_013954873.1 hypothetical protein [Mycoplasmopsis bovis]	-	-	-	-	-	-	-
gene-MBOV_RS02105	1364.85	955.497	1774.2	1.85683	0.892844	6.35216e-09	2.82399e-08	NC_018077.1	507060	507566	+	507	MBOV_RS02105	-	-	3WU1H	-	-	WP_013456007.1 hypothetical protein [Mycoplasmopsis bovis]	-	-	-	-	-	-	-
gene-MBOV_RS02325	29065.3	38873.6	19257.1	0.495377	-1.0134	6.65064e-09	2.93989e-08	NC_018077.1	561381	562571	-	1191	tuf	GO:0006414;GO:0003746	K02358	3WSWU	J	sp|A5IYA9|EFTU_MYCAP Elongation factor Tu OS=Mycoplasma agalactiae (strain PG2) OX=347257 GN=tuf PE=3 SV=1	WP_004024476.1 MULTISPECIES: elongation factor Tu [Mycoplasmopsis]	W8TRT9|PHI:10282|TufA|1280|Staphylococcus_aureus|increased_virulence_(hypervirulence)__unaffected_pathogenicity	VFG016494(gi:148377586) (tuf) Elongation factor Tu (EF-Tu) [EF-Tu (CVF587)] [Mycoplasma agalactiae PG2]	gb|BAB82500.1|ARO:3000186|tetM [Erysipelothrix rhusiopathiae]	GO:0006414//translational elongation;	-	GO:0003746//translation elongation factor activity;	ko04626(Plant-pathogen interaction)
gene-MBOV_RS00080	8376.59	5881.19	10872	1.8486	0.886436	7.21823e-09	3.17276e-08	NC_018077.1	13515	14318	+	804	MBOV_RS00080	-	-	3WTUM	-	-	WP_013456108.1 hypothetical protein [Mycoplasmopsis bovis]	-	-	-	-	-	-	-
gene-MBOV_RS02035	2912.37	2128.03	3696.7	1.73714	0.796718	9.78516e-09	4.27689e-08	NC_018077.1	490469	491137	+	669	MBOV_RS02035	GO:0006813	K03499	3WSW5	C	sp|P39760|KTRC_BACSU Ktr system potassium uptake protein C OS=Bacillus subtilis (strain 168) OX=224308 GN=ktrC PE=1 SV=1	WP_013954794.1 TrkA family potassium uptake protein [Mycoplasmopsis bovis]	-	-	-	GO:0006813//potassium ion transport;	-	-	-
gene-MBOV_RS03595	3626.17	5047.87	2204.47	0.436713	-1.19524	9.87879e-09	4.29369e-08	NC_018077.1	862734	863561	-	828	MBOV_RS03595	-	-	3WT92	S	-	WP_226060877.1 DUF285 domain-containing protein [Mycoplasmopsis bovis]	-	-	-	-	-	-	-
gene-MBOV_RS02305	5234.92	3917.19	6552.65	1.67279	0.742258	1.09933e-08	4.75157e-08	NC_018077.1	557399	559270	-	1872	MBOV_RS02305	-	-	3WTK6	-	-	WP_014829950.1 hypothetical protein [Mycoplasmopsis bovis]	-	-	-	-	-	-	-
gene-MBOV_RS01380	5450.2	4064.75	6835.65	1.68169	0.749913	1.18214e-08	5.08125e-08	NC_018077.1	316830	318830	+	2001	MBOV_RS01380	-	-	3WSY1	T	sp|P37484|GDPP_BACSU Cyclic-di-AMP phosphodiesterase GdpP OS=Bacillus subtilis (strain 168) OX=224308 GN=gdpP PE=1 SV=1	WP_013954683.1 DHH family phosphoesterase [Mycoplasmopsis bovis]	Q04HX1|PHI:4222|Pde1|1313|Streptococcus_pneumoniae|reduced_virulence	-	-	-	-	-	-
gene-MBOV_RS02580	3020.87	2211.43	3830.32	1.73206	0.792489	1.24236e-08	5.31076e-08	NC_018077.1	626897	627784	+	888	MBOV_RS02580	GO:0009225;GO:0003983	K00963	3WT6N	M	sp|Q6G6H5|GTAB_STAAS UTP--glucose-1-phosphate uridylyltransferase OS=Staphylococcus aureus (strain MSSA476) OX=282459 GN=gtaB PE=3 SV=1	WP_013456635.1 UTP--glucose-1-phosphate uridylyltransferase [Mycoplasmopsis bovis]	A0A0E0UVG9|PHI:6144|GalU|1639|Listeria_monocytogenes|reduced_virulence	VFG016433(gi:118480317) (gtaB) UTP--glucose-1-phosphate uridylyltransferase [Polysaccharide capsule (CVF567)] [Bacillus thuringiensis str. Al Hakam]	-	GO:0009225//nucleotide-sugar metabolic process;	-	GO:0003983//UTP:glucose-1-phosphate uridylyltransferase activity;	ko00541(O-Antigen nucleotide sugar biosynthesis);ko00520(Amino sugar and nucleotide sugar metabolism);ko00500(Starch and sucrose metabolism);ko00052(Galactose metabolism);ko00040(Pentose and glucuronate interconversions)
gene-MBOV_RS01325	24805.1	18538.2	31072	1.67611	0.745114	1.26578e-08	5.38131e-08	NC_018077.1	304087	306360	+	2274	MBOV_RS01325	-	K12257	3WSV4	U	sp|O32047|SECDF_BACSU Protein translocase subunit SecDF OS=Bacillus subtilis (strain 168) OX=224308 GN=secDF PE=1 SV=2	WP_014829899.1 membrane protein [Mycoplasmopsis bovis]	-	-	-	-	-	-	ko03070(Bacterial secretion system);ko03060(Protein export);ko02024(Quorum sensing)
gene-MBOV_RS02070	8719.81	10903	6536.66	0.599531	-0.738094	1.28336e-08	5.42637e-08	NC_018077.1	496525	498471	+	1947	MBOV_RS02070	GO:0008237;GO:0008270	K07386	3WSXY	O	sp|Q07744|PEPO_LACLA Neutral endopeptidase OS=Lactococcus lactis subsp. lactis (strain IL1403) OX=272623 GN=pepO PE=1 SV=3	WP_013954801.1 M13 family metallopeptidase [Mycoplasmopsis bovis]	Q8DNW9|PHI:6096|PepO|1313|Streptococcus_pneumoniae|increased_virulence_(hypervirulence)	VFG031043(gi:126432760) (zmp1) PgPepO oligopeptidase [Zn++ metallophrotease (CVF655)] [Mycobacterium sp. JLS]	-	-	-	GO:0008237//metallopeptidase activity;GO:0008270//zinc ion binding;	-
gene-MBOV_RS01560	51420.9	39103.9	63738	1.62997	0.704843	1.34991e-08	5.67691e-08	NC_018077.1	368079	369131	+	1053	MBOV_RS01560	-	K18369	3WT4F	E	sp|P14940|ADH_CUPNE Alcohol dehydrogenase OS=Cupriavidus necator OX=106590 GN=adh PE=3 SV=1	WP_013456533.1 zinc-dependent alcohol dehydrogenase family protein [Mycoplasmopsis bovis]	Q0U2A0|PHI:2255|Abd1|13684|Parastagonospora_nodorum|unaffected_pathogenicity	VFG030301(gi:183980161) (adhD) zinc-containing alcohol dehydrogenase NAD- dependent, AdhD [MymA operon (CVF649)] [Mycobacterium marinum M]	-	-	-	-	ko00650(Butanoate metabolism)
gene-MBOV_RS01090	2309.28	1683.47	2935.1	1.74349	0.801975	1.50607e-08	6.29959e-08	NC_018077.1	255783	256847	-	1065	ftsY	GO:0009306;GO:0003924;GO:0005047	K03110	3WSVC	D	sp|O32861|FTSY_MYCHP Signal recognition particle receptor FtsY OS=Mycoplasma hominis (strain ATCC 23114 / NBRC 14850 / NCTC 10111 / PG21) OX=347256 GN=ftsY PE=3 SV=1	WP_013954655.1 signal recognition particle-docking protein FtsY [Mycoplasmopsis bovis]	O52908|PHI:8627|FlhF|197|Campylobacter_jejuni|reduced_virulence	VFG043311(gi:126697836) (flhF) flagellar biosynthesis regulator FlhF [HexNAc (AI148)] [Clostridium difficile 630]	-	GO:0009306//protein secretion;	-	GO:0003924//GTPase activity;GO:0005047//signal recognition particle binding;	ko03070(Bacterial secretion system);ko03060(Protein export);ko02024(Quorum sensing)
gene-MBOV_RS00205	1929.5	1404.93	2454.07	1.74675	0.804674	1.57441e-08	6.55024e-08	NC_018077.1	52724	53965	+	1242	MBOV_RS00205	GO:0006418;GO:0000166;GO:0004812;GO:0005524	K01883	3WSVT	J	sp|Q5ZZP6|SYC_MYCH2 Cysteine--tRNA ligase OS=Mycoplasma hyopneumoniae (strain 232) OX=295358 GN=cysS PE=3 SV=1	WP_013954506.1 class I tRNA ligase family protein [Mycoplasmopsis bovis]	-	-	-	GO:0006418//tRNA aminoacylation for protein translation;	-	GO:0000166//nucleotide binding;GO:0004812//aminoacyl-tRNA ligase activity;GO:0005524//ATP binding;	ko00970(Aminoacyl-tRNA biosynthesis)
gene-MBOV_RS01440	742.796	991.74	493.853	0.497966	-1.00588	1.5837e-08	6.55381e-08	NC_018077.1	330375	331985	+	1611	MBOV_RS01440	-	K06956	3WT7F	U	sp|O59010|GLT_PYRHO Glutamate transporter homolog OS=Pyrococcus horikoshii (strain ATCC 700860 / DSM 12428 / JCM 9974 / NBRC 100139 / OT-3) OX=70601 GN=PH1295 PE=1 SV=1	WP_013954692.1 dicarboxylate/amino acid:cation symporter [Mycoplasmopsis bovis]	-	-	-	-	-	-	-
gene-MBOV_RS02125	3435.24	5027.31	1843.17	0.366632	-1.4476	1.65637e-08	6.80848e-08	NC_018077.1	510663	511526	-	864	atpG	GO:0015986;GO:0046933;GO:0000275;GO:0045261;GO:0045262	K02115	3WTK1	C	sp|A5IYE4|ATPG_MYCAP ATP synthase gamma chain OS=Mycoplasma agalactiae (strain PG2) OX=347257 GN=atpG PE=3 SV=1	WP_013456581.1 ATP synthase F1 subunit gamma [Mycoplasmopsis bovis]	A8YY71|PHI:8019|AtpG|1280|Staphylococcus_aureus|reduced_virulence	-	-	GO:0015986//ATP synthesis coupled proton transport;	GO:0000275//mitochondrial proton-transporting ATP synthase complex, catalytic sector F(1);GO:0045261//proton-transporting ATP synthase complex, catalytic core F(1);GO:0045262//plasma membrane proton-transporting ATP synthase complex, catalytic core F(1);	GO:0046933//proton-transporting ATP synthase activity, rotational mechanism;	ko00195(Photosynthesis);ko00190(Oxidative phosphorylation)
gene-MBOV_RS03155	2109.23	1525.84	2692.62	1.76468	0.819405	1.66274e-08	6.80848e-08	NC_018077.1	743707	744714	-	1008	hrcA	GO:0009408;GO:0005737	K03705	3WT90	K	sp|Q98R68|HRCA_MYCPU Heat-inducible transcription repressor HrcA OS=Mycoplasma pulmonis (strain UAB CTIP) OX=272635 GN=hrcA PE=3 SV=1	WP_013954942.1 heat-inducible transcriptional repressor HrcA [Mycoplasmopsis bovis]	-	-	-	GO:0009408//response to heat;	GO:0005737//cytoplasm;	-	-
gene-MBOV_RS01520	6627.03	8318.76	4935.3	0.593274	-0.753231	1.96232e-08	7.9931e-08	NC_018077.1	355183	357123	-	1941	dnaG	GO:0006269;GO:0003896	K02316	3WSZT	L	sp|Q9PPZ6|DNAG_UREPA DNA primase OS=Ureaplasma parvum serovar 3 (strain ATCC 700970) OX=273119 GN=dnaG PE=3 SV=1	WP_013954707.1 DNA primase [Mycoplasmopsis bovis]	-	-	-	GO:0006269//DNA replication, synthesis of RNA primer;	-	GO:0003896//DNA primase activity;	ko03030(DNA replication)
gene-MBOV_RS00565	4072.96	3020.22	5125.69	1.69713	0.763094	2.78164e-08	1.12714e-07	NC_018077.1	123457	124578	+	1122	MBOV_RS00565	GO:0055085	K15581	3WSVD	P	sp|P47323|OPPB_MYCGE Oligopeptide transport system permease protein OppB OS=Mycoplasma genitalium (strain ATCC 33530 / G-37 / NCTC 10195) OX=243273 GN=oppB PE=3 SV=1	WP_013455934.1 ABC transporter permease [Mycoplasmopsis bovis]	A0A031WAR9|PHI:4612|App|1496|Clostridioides_difficile|increased_virulence_(hypervirulence)	-	-	GO:0055085//transmembrane transport;	-	-	ko02024(Quorum sensing);ko02010(ABC transporters);ko01501(beta-Lactam resistance)
gene-MBOV_RS01515	16423.2	20366.9	12479.4	0.61273	-0.706676	2.93205e-08	1.18194e-07	NC_018077.1	353661	355190	-	1530	MBOV_RS01515	-	K03086	3WSV5	K	sp|O66381|SIGA_ALKHC RNA polymerase sigma factor SigA OS=Alkalihalobacillus halodurans (strain ATCC BAA-125 / DSM 18197 / FERM 7344 / JCM 9153 / C-125) OX=272558 GN=sigA PE=3 SV=2	WP_013954706.1 RNA polymerase sigma factor [Mycoplasmopsis bovis]	P45684|PHI:10649|RpoS|287|Pseudomonas_aeruginosa|unaffected_pathogenicity	VFG026980(gi:386005579) (sigA/rpoV) RNA polymerase sigma factor [Sigma A (CVF325)] [Mycobacterium tuberculosis RGTB423]	-	-	-	-	ko02040(Flagellar assembly)
gene-MBOV_RS02595	4382.56	5490.74	3274.38	0.596346	-0.745777	3.64012e-08	1.4598e-07	NC_018077.1	631141	633003	+	1863	MBOV_RS02595	GO:0042626;GO:0140359	K01992	3WT28	S	-	WP_013954870.1 ABC transporter permease [Mycoplasmopsis bovis]	-	-	-	-	-	GO:0042626//ATPase-coupled transmembrane transporter activity;GO:0140359//ABC-type transporter activity;	-
gene-MBOV_RS01545	3295.64	4142.68	2448.61	0.591069	-0.758601	3.8158e-08	1.52241e-07	NC_018077.1	363145	364896	+	1752	MBOV_RS01545	GO:0055085;GO:0016020	K02042	3WT0U	P	sp|P15362|P69_MYCHR ABC transport system permease protein p69 OS=Mycoplasma hyorhinis OX=2100 PE=3 SV=1	WP_013456124.1 ABC transporter permease subunit [Mycoplasmopsis bovis]	-	-	-	GO:0055085//transmembrane transport;	GO:0016020//membrane;	-	ko02010(ABC transporters)
gene-MBOV_RS03470	131.863	58.7395	204.987	3.48976	1.80313	3.85631e-08	1.53072e-07	NC_018077.1	838297	839541	-	1245	MBOV_RS03470	GO:0004803	-	3WTE1	L	sp|P19769|INSK_ECOLI Putative transposase InsK for insertion sequence element IS150 OS=Escherichia coli (strain K12) OX=83333 GN=insK PE=2 SV=2	WP_013954995.1 IS3 family transposase [Mycoplasmopsis bovis]	W0H866|PHI:3165|HopA1|36746|Pseudomonas_cichorii|effector_(plant_avirulence_determinant)__unaffected_pathogenicity	VFG012837(gi:82524546) (ipaH2.5) invasion plasmid antigen, fragment [Mxi-Spa TTSS effectors controlled by MxiE (CVF465)] [Shigella dysenteriae Sd197]	-	-	-	GO:0004803//transposase activity;	-
gene-MBOV_RS00700	541.55	352.007	731.092	2.07693	1.05445	4.43665e-08	1.75214e-07	NC_018077.1	157712	157912	+	201	rpmF	GO:0006412;GO:0003735;GO:0000315;GO:0022625	K02911	3WTYB	J	sp|A5IXR8|RL32_MYCAP 50S ribosomal protein L32 OS=Mycoplasma agalactiae (strain PG2) OX=347257 GN=rpmF PE=3 SV=1	WP_013456051.1 50S ribosomal protein L32 [Mycoplasmopsis bovis]	-	-	-	GO:0006412//translation;	GO:0000315//organellar large ribosomal subunit;GO:0022625//cytosolic large ribosomal subunit;	GO:0003735//structural constituent of ribosome;	ko03010(Ribosome)
gene-MBOV_RS00950	273.307	159.173	387.442	2.43409	1.28338	4.51185e-08	1.77284e-07	NC_018077.1	228327	228875	-	549	rsmD	GO:0031167;GO:0052913	K08316	3WTBQ	L	sp|Q89B29|RSMD_BUCBP Ribosomal RNA small subunit methyltransferase D OS=Buchnera aphidicola subsp. Baizongia pistaciae (strain Bp) OX=224915 GN=rsmD PE=3 SV=1	WP_013954629.1 16S rRNA (guanine(966)-N(2))-methyltransferase RsmD [Mycoplasmopsis bovis]	-	-	-	GO:0031167//rRNA methylation;	-	GO:0052913//16S rRNA (guanine(966)-N(2))-methyltransferase activity;	-
gene-MBOV_RS02625	7507.82	5721.35	9294.29	1.62449	0.69999	4.62037e-08	1.80636e-07	NC_018077.1	638232	639197	+	966	MBOV_RS02625	GO:0022857	-	3WTF7	-	-	WP_013954876.1 ECF transporter S component [Mycoplasmopsis bovis]	-	-	-	-	-	GO:0022857//transmembrane transporter activity;	-
gene-MBOV_RS01700	7644.87	5819.73	9470.01	1.62723	0.702414	4.83078e-08	1.87917e-07	NC_018077.1	402370	405171	-	2802	MBOV_RS01700	GO:0006508;GO:0008234	-	3WT6Q	O	-	WP_013954726.1 C1 family peptidase [Mycoplasmopsis bovis]	-	-	-	GO:0006508//proteolysis;	-	GO:0008234//cysteine-type peptidase activity;	-
gene-MBOV_RS00390	1955.97	2482.61	1429.32	0.575733	-0.796529	5.88963e-08	2.27967e-07	NC_018077.1	90952	92217	+	1266	glyA	GO:0019264;GO:0004372;GO:0008270;GO:0030170;GO:0070905	K00600	3WSZW	E	sp|A5IXK9|GLYA_MYCAP Serine hydroxymethyltransferase OS=Mycoplasma agalactiae (strain PG2) OX=347257 GN=glyA PE=3 SV=1	WP_013954535.1 serine hydroxymethyltransferase [Mycoplasmopsis bovis]	C5BEV2|PHI:2962|GlyA|67780|Edwardsiella_ictaluri|reduced_virulence	-	-	GO:0019264//glycine biosynthetic process from serine;	-	GO:0004372//glycine hydroxymethyltransferase activity;GO:0008270//zinc ion binding;GO:0030170//pyridoxal phosphate binding;GO:0070905//serine binding;	ko00680(Methane metabolism);ko00670(One carbon pool by folate);ko00630(Glyoxylate and dicarboxylate metabolism);ko00460(Cyanoamino acid metabolism);ko00260(Glycine, serine and threonine metabolism)
gene-MBOV_RS03975	9685.55	7399.86	11971.2	1.61777	0.694002	5.98064e-08	2.30344e-07	NC_018077.1	934951	936795	+	1845	MBOV_RS03975	GO:0003723;GO:0004540;GO:0008270	K12574	3WSWC	S	sp|Q49WL3|RNJ1_STAS1 Ribonuclease J 1 OS=Staphylococcus saprophyticus subsp. saprophyticus (strain ATCC 15305 / DSM 20229 / NCIMB 8711 / NCTC 7292 / S-41) OX=342451 GN=rnj1 PE=3 SV=1	WP_013955063.1 ribonuclease J [Mycoplasmopsis bovis]	Q6NGP5|PHI:11202|Rnj_(DIP1463)|1717|Corynebacterium_diphtheriae|reduced_virulence	-	-	-	-	GO:0003723//RNA binding;GO:0004540//ribonuclease activity;GO:0008270//zinc ion binding;	ko03018(RNA degradation)
gene-MBOV_RS02655	2294.14	1625.7	2962.57	1.82234	0.865791	7.54881e-08	2.89309e-07	NC_018077.1	643011	645233	+	2223	MBOV_RS02655	-	-	3WT7N	-	-	WP_013954880.1 hypothetical protein [Mycoplasmopsis bovis]	-	-	-	-	-	-	-
gene-MBOV_RS04075	1139.89	815.951	1463.82	1.79401	0.843189	8.16039e-08	3.11215e-07	NC_018077.1	953706	954308	-	603	MBOV_RS04075	-	K06878	3WTXD	J	sp|O34943|YTPR_BACSU Putative tRNA-binding protein YtpR OS=Bacillus subtilis (strain 168) OX=224308 GN=ytpR PE=4 SV=1	WP_013955076.1 tRNA-binding protein [Mycoplasmopsis bovis]	-	-	-	-	-	-	-
gene-MBOV_RS04070	6832.96	5203.98	8461.95	1.62605	0.701375	8.27704e-08	3.14124e-07	NC_018077.1	952460	953695	-	1236	tyrS	GO:0006437;GO:0004831;GO:0005737	K01866	3WSW6	J	sp|A5IZH1|SYY_MYCAP Tyrosine--tRNA ligase OS=Mycoplasma agalactiae (strain PG2) OX=347257 GN=tyrS PE=3 SV=1	WP_013955075.1 tyrosine--tRNA ligase [Mycoplasmopsis bovis]	-	-	-	GO:0006437//tyrosyl-tRNA aminoacylation;	GO:0005737//cytoplasm;	GO:0004831//tyrosine-tRNA ligase activity;	ko00970(Aminoacyl-tRNA biosynthesis)
gene-MBOV_RS03510	8437.61	6486	10389.2	1.60179	0.679685	8.83039e-08	3.33497e-07	NC_018077.1	845243	848215	+	2973	MBOV_RS03510	-	-	3WT3M	G	-	WP_013955001.1 lysylphosphatidylglycerol synthase domain-containing protein [Mycoplasmopsis bovis]	-	-	-	-	-	-	-
gene-MBOV_RS00595	2429.54	1808.69	3050.39	1.68652	0.754047	1.02499e-07	3.85237e-07	NC_018077.1	131049	132266	+	1218	MBOV_RS00595	-	-	3WT7X	S	sp|P75166|Y630_MYCPN Uncharacterized protein MG432 homolog OS=Mycoplasma pneumoniae (strain ATCC 29342 / M129) OX=272634 GN=MPN_630 PE=4 SV=1	WP_013954566.1 DUF2179 domain-containing protein [Mycoplasmopsis bovis]	-	-	-	-	-	-	-
gene-MBOV_RS03055	1188.22	1521.67	854.778	0.561739	-0.832029	1.07633e-07	4.0259e-07	NC_018077.1	730164	730589	-	426	rplP	GO:0006412;GO:0003735;GO:0000315;GO:0022625	K02878	3WTGA	J	sp|A5IYX9|RL16_MYCAP 50S ribosomal protein L16 OS=Mycoplasma agalactiae (strain PG2) OX=347257 GN=rplP PE=3 SV=1	WP_013456225.1 50S ribosomal protein L16 [Mycoplasmopsis bovis]	-	-	-	GO:0006412//translation;	GO:0000315//organellar large ribosomal subunit;GO:0022625//cytosolic large ribosomal subunit;	GO:0003735//structural constituent of ribosome;	ko03010(Ribosome)
gene-MBOV_RS03900	17987.1	22149.9	13824.3	0.624126	-0.680092	1.11711e-07	4.15841e-07	NC_018077.1	921349	922719	-	1371	MBOV_RS03900	-	K01255	3WSXR	E	sp|P47707|AMPA_MYCSA Probable cytosol aminopeptidase OS=Mycoplasma salivarium OX=2124 GN=pepA PE=3 SV=1	WP_013456539.1 M17 family metallopeptidase [Mycoplasmopsis bovis]	-	-	-	-	-	-	ko00480(Glutathione metabolism)
gene-MBOV_RS02445	8541.65	6598.82	10484.5	1.58884	0.667973	1.12251e-07	4.15862e-07	NC_018077.1	588206	589096	+	891	MBOV_RS02445	-	-	3WTAU	S	sp|Q98PF7|Y766_MYCPU DegV domain-containing protein MYPU_7660 OS=Mycoplasma pulmonis (strain UAB CTIP) OX=272635 GN=MYPU_7660 PE=3 SV=1	WP_013456170.1 DegV family protein [Mycoplasmopsis bovis]	A0A4T9YUF5|PHI:10346|FakB2|1280|Staphylococcus_aureus|unaffected_pathogenicity	-	-	-	-	-	-
gene-MBOV_RS04750	614.887	410.776	818.998	1.99378	0.995509	1.15281e-07	4.25065e-07	NC_018077.1	310987	311664	+	678	MBOV_RS04750	GO:0005524	K10112	3WSZX	P	sp|Q6F0V4|POTA_MESFL Spermidine/putrescine import ATP-binding protein PotA OS=Mesoplasma florum (strain ATCC 33453 / NBRC 100688 / NCTC 11704 / L1) OX=265311 GN=potA PE=3 SV=1	WP_318023641.1 ATP-binding cassette domain-containing protein [Mycoplasmopsis bovis]	Q8DPC2|PHI:6319|PotA|1313|Streptococcus_pneumoniae|reduced_virulence	VFG030692(gi:333989849) (sugC) sugar ABC transporter [Trehalose-recycling ABC transporter (CVF651)] [Mycobacterium sp. JDM601]	gb|CBY88983.1|ARO:3002833|vgaE [Staphylococcus aureus subsp. aureus ST398]	-	-	GO:0005524//ATP binding;	ko02010(ABC transporters)
gene-MBOV_RS01375	6312.65	7816.87	4808.42	0.615133	-0.701029	1.49989e-07	5.50431e-07	NC_018077.1	315473	316540	-	1068	MBOV_RS01375	-	-	3WUDM	-	-	WP_013954682.1 variable surface lipoprotein [Mycoplasmopsis bovis]	-	-	-	-	-	-	-
gene-MBOV_RS03700	2720.26	2030.13	3410.39	1.67989	0.748363	1.77582e-07	6.48631e-07	NC_018077.1	886317	887324	-	1008	MBOV_RS03700	-	K03346	3WT3T	L	-	WP_013955032.1 DnaD domain protein [Mycoplasmopsis bovis]	-	-	-	-	-	-	-
gene-MBOV_RS04015	774.721	1007.51	541.937	0.5379	-0.89459	1.90348e-07	6.92013e-07	NC_018077.1	945216	945794	-	579	scpB	GO:0007059;GO:0005515	K06024	3WT47	D	sp|Q98R94|SCPB_MYCPU Segregation and condensation protein B OS=Mycoplasma pulmonis (strain UAB CTIP) OX=272635 GN=scpB PE=3 SV=1	WP_013456616.1 SMC-Scp complex subunit ScpB [Mycoplasmopsis bovis]	-	VFG043456(gi:22537734) (scpB) segregation and condensation protein B [Fibronectin-binding protein (AI186)] [Streptococcus agalactiae 2603V/R]	-	GO:0007059//chromosome segregation;	-	GO:0005515//protein binding;	-
gene-MBOV_RS04000	3354.92	4172.61	2537.22	0.608066	-0.717701	1.91872e-07	6.9431e-07	NC_018077.1	942726	944039	-	1314	MBOV_RS04000	-	K02433	3WT0C	J	sp|B2V855|GATA_SULSY Glutamyl-tRNA(Gln) amidotransferase subunit A OS=Sulfurihydrogenibium sp. (strain YO3AOP1) OX=436114 GN=gatA PE=3 SV=1	WP_013955068.1 amidase family protein [Mycoplasmopsis bovis]	I1S2C4|PHI:5068|MCC|5518|Fusarium_graminearum|reduced_virulence	-	-	-	-	-	ko00970(Aminoacyl-tRNA biosynthesis)
gene-MBOV_RS01525	4773.69	5897.19	3650.18	0.61897	-0.692059	1.94451e-07	7.00385e-07	NC_018077.1	357165	358541	-	1377	MBOV_RS01525	GO:0006426;GO:0000166;GO:0004820;GO:0005524	K01880	3WT0M	J	sp|Q4A5V9|SYG_MYCS5 Glycine--tRNA ligase OS=Mycoplasma synoviae (strain 53) OX=262723 GN=glyQS PE=3 SV=1	WP_013954708.1 glycine--tRNA ligase [Mycoplasmopsis bovis]	-	-	-	GO:0006426//glycyl-tRNA aminoacylation;	-	GO:0000166//nucleotide binding;GO:0004820//glycine-tRNA ligase activity;GO:0005524//ATP binding;	ko00970(Aminoacyl-tRNA biosynthesis)
gene-MBOV_RS03040	515.975	686.64	345.31	0.502898	-0.991662	2.05728e-07	7.37585e-07	NC_018077.1	729329	729697	-	369	rplN	GO:0006412;GO:0003735;GO:0000315;GO:0022625	K02874	3WTN8	J	sp|A5IYX6|RL14_MYCAP 50S ribosomal protein L14 OS=Mycoplasma agalactiae (strain PG2) OX=347257 GN=rplN PE=3 SV=1	WP_004023950.1 MULTISPECIES: 50S ribosomal protein L14 [Mycoplasmopsis]	Q7VTC1|PHI:11120|RplN|520|Bordetella_pertussis|unaffected_pathogenicity__increased_virulence_(hypervirulence)	-	-	GO:0006412//translation;	GO:0000315//organellar large ribosomal subunit;GO:0022625//cytosolic large ribosomal subunit;	GO:0003735//structural constituent of ribosome;	ko03010(Ribosome)
gene-MBOV_RS02630	4485.52	3441.57	5529.47	1.60667	0.684076	2.06763e-07	7.37896e-07	NC_018077.1	639219	639638	+	420	MBOV_RS02630	-	K03625	3WTVU	K	-	WP_013954877.1 transcription antitermination protein NusB [Mycoplasmopsis bovis]	-	-	-	-	-	-	-
gene-MBOV_RS00300	81.1294	31.2374	131.021	4.19438	2.06846	2.31845e-07	8.23631e-07	NC_018077.1	70054	70728	+	675	MBOV_RS00300	-	-	3WTSA	-	-	WP_013954521.1 hypothetical protein [Mycoplasmopsis bovis]	-	-	-	-	-	-	-
gene-MBOV_RS03820	4072.96	5062.33	3083.59	0.609125	-0.715191	2.35487e-07	8.32769e-07	NC_018077.1	906501	908444	-	1944	dnaX	GO:0006260;GO:0003677;GO:0003887;GO:0005524;GO:0009360	K02343	3WSY9	L	sp|P09122|DPO3X_BACSU DNA polymerase III subunit gamma/tau OS=Bacillus subtilis (strain 168) OX=224308 GN=dnaX PE=3 SV=3	WP_231139777.1 DNA polymerase III subunit gamma/tau [Mycoplasmopsis bovis]	-	-	-	GO:0006260//DNA replication;	GO:0009360//DNA polymerase III complex;	GO:0003677//DNA binding;GO:0003887//DNA-directed DNA polymerase activity;GO:0005524//ATP binding;	ko03440(Homologous recombination);ko03430(Mismatch repair);ko03030(DNA replication)
gene-MBOV_RS00095	7628.54	9382.71	5874.37	0.626085	-0.675571	2.3819e-07	8.38516e-07	NC_018077.1	16463	18067	+	1605	MBOV_RS00095	GO:0005524;GO:0016887;GO:0042626;GO:0140359	K02056	3WSUM	S	sp|P47365|Y119_MYCGE Putative carbohydrate transport ATP-binding protein MG119 OS=Mycoplasma genitalium (strain ATCC 33530 / G-37 / NCTC 10195) OX=243273 GN=MG119 PE=3 SV=1	WP_013456518.1 ABC transporter ATP-binding protein [Mycoplasmopsis bovis]	P77257|PHI:9992|LsrA|562|Escherichia_coli|reduced_virulence	VFG036559(gi:313668880) (fbpC) iron-uptake permease ATP-binding protein [ABC transporter (CVF197)] [Neisseria lactamica 020-06]	gb|AAA99504.1|ARO:3002987|bcrA [Bacillus licheniformis]	-	-	GO:0005524//ATP binding;GO:0016887//ATP hydrolysis activity;GO:0042626//ATPase-coupled transmembrane transporter activity;GO:0140359//ABC-type transporter activity;	-
gene-MBOV_RS02095	13798.3	16925.2	10671.4	0.630506	-0.665419	2.5354e-07	8.88531e-07	NC_018077.1	502923	506054	+	3132	lon	GO:0006508;GO:0004252;GO:0005524;GO:0016887	K01338	3WSVX	O	sp|A5IYF2|LON_MYCAP Lon protease OS=Mycoplasma agalactiae (strain PG2) OX=347257 GN=lon PE=3 SV=1	WP_013954805.1 endopeptidase La [Mycoplasma bovis]	Q9KQS8|PHI:6583|LonA|666|Vibrio_cholerae|reduced_virulence	-	-	GO:0006508//proteolysis;	-	GO:0004252//serine-type endopeptidase activity;GO:0005524//ATP binding;GO:0016887//ATP hydrolysis activity;	ko04112(Cell cycle - Caulobacter)
gene-MBOV_RS01140	2203.17	1652.41	2753.92	1.66661	0.736913	2.87065e-07	1.00151e-06	NC_018077.1	265563	266225	+	663	MBOV_RS01140	GO:0005975;GO:0006098;GO:0004750;GO:0016857;GO:0046872	K01783	3WT4G	G	sp|Q755M2|RPE_ASHGO Ribulose-phosphate 3-epimerase OS=Ashbya gossypii (strain ATCC 10895 / CBS 109.51 / FGSC 9923 / NRRL Y-1056) OX=284811 GN=RPE1 PE=3 SV=1	WP_013455939.1 ribulose-phosphate 3-epimerase [Mycoplasmopsis bovis]	-	VFG046620 (F7308_1109) Ribulose-phosphate 3-epimerase [Capsule (CVF833)] [Francisella sp. TX077308]	-	GO:0005975//carbohydrate metabolic process;GO:0006098//pentose-phosphate shunt;	-	GO:0004750//ribulose-phosphate 3-epimerase activity;GO:0016857//racemase and epimerase activity, acting on carbohydrates and derivatives;GO:0046872//metal ion binding;	ko00710(Carbon fixation in photosynthetic organisms);ko00040(Pentose and glucuronate interconversions);ko00030(Pentose phosphate pathway)
gene-MBOV_RS02415	1320.78	969.482	1672.07	1.7247	0.78635	3.12291e-07	1.08465e-06	NC_018077.1	580107	580868	-	762	MBOV_RS02415	-	K15383	3WTIN	S	-	WP_013954839.1 PQ-loop domain-containing transporter [Mycoplasmopsis bovis]	-	-	-	-	-	-	-
gene-MBOV_RS03830	3056.78	2328.87	3784.68	1.62511	0.700542	3.71331e-07	1.28398e-06	NC_018077.1	909395	910891	+	1497	gpmI	GO:0006096;GO:0046537	K15633	3WSZ1	G	sp|Q98QA7|GPMI_MYCPU 2,3-bisphosphoglycerate-independent phosphoglycerate mutase OS=Mycoplasma pulmonis (strain UAB CTIP) OX=272635 GN=gpmI PE=3 SV=1	WP_014829985.1 2,3-bisphosphoglycerate-independent phosphoglycerate mutase [Mycoplasmopsis bovis]	-	-	-	GO:0006096//glycolytic process;	-	GO:0046537//2,3-bisphosphoglycerate-independent phosphoglycerate mutase activity;	ko00680(Methane metabolism);ko00260(Glycine, serine and threonine metabolism);ko00010(Glycolysis / Gluconeogenesis)
gene-MBOV_RS01595	1996.53	1498.9	2494.17	1.66401	0.734662	4.03885e-07	1.39037e-06	NC_018077.1	375795	376250	-	456	MBOV_RS01595	GO:0003725	-	3WTDX	J	sp|P75419|Y362_MYCPN Uncharacterized protein MG259 homolog OS=Mycoplasma pneumoniae (strain ATCC 29342 / M129) OX=272634 GN=MPN_362 PE=4 SV=1	WP_013456295.1 Sua5/YciO/YrdC/YwlC family protein [Mycoplasmopsis bovis]	-	-	-	-	-	GO:0003725//double-stranded RNA binding;	-
gene-MBOV_RS04660	8042.6	6260.62	9824.59	1.56927	0.650091	4.18872e-07	1.43251e-06	NC_018077.1	767995	768822	+	828	MBOV_RS04660	-	-	-	-	-	WP_014829968.1 microtubule-associated protein 1 [Mycoplasmopsis bovis]	-	-	-	-	-	-	-
gene-MBOV_RS01855	3068.41	2347.42	3789.39	1.61428	0.690888	4.20341e-07	1.43251e-06	NC_018077.1	444979	445431	+	453	MBOV_RS01855	-	-	3WTDB	S	-	WP_013954761.1 DUF4065 domain-containing protein [Mycoplasmopsis bovis]	-	-	-	-	-	-	-
gene-MBOV_RS01630	5094.18	6278.24	3910.12	0.622805	-0.683147	4.21651e-07	1.43251e-06	NC_018077.1	385323	386714	-	1392	MBOV_RS01630	-	-	3WT24	S	-	WP_013456345.1 HAD family acid phosphatase [Mycoplasmopsis bovis]	A5IYN5|PHI:6514|MAG4460|2110|Mycoplasma_agalactiae|reduced_virulence	-	-	-	-	-	-
gene-MBOV_RS03665	3813.3	2908.88	4717.73	1.62184	0.697628	4.5549e-07	1.54074e-06	NC_018077.1	879496	880503	-	1008	MBOV_RS03665	GO:0055085;GO:0016020	-	3WSVV	P	-	WP_013955026.1 ZIP family metal transporter [Mycoplasmopsis bovis]	-	-	-	GO:0055085//transmembrane transport;	GO:0016020//membrane;	-	-
gene-MBOV_RS01120	1507.71	1060.52	1954.9	1.84334	0.882325	4.97409e-07	1.67526e-06	NC_018077.1	262358	262945	+	588	gmk	GO:0015949;GO:0004385	K00942	3WTI6	F	sp|Q4A6S7|KGUA_MYCS5 Guanylate kinase OS=Mycoplasma synoviae (strain 53) OX=262723 GN=gmk PE=3 SV=1	WP_013456283.1 guanylate kinase [Mycoplasmopsis bovis]	-	-	-	GO:0015949//nucleobase-containing small molecule interconversion;	-	GO:0004385//guanylate kinase activity;	ko00230(Purine metabolism)
gene-MBOV_RS03315	19040.2	24136.1	13944.4	0.577743	-0.791501	6.61625e-07	2.21873e-06	NC_018077.1	787390	788622	+	1233	MBOV_RS03315	-	-	3WTJY	S	sp|P75295|Y491_MYCPN Uncharacterized protein MPN_491 OS=Mycoplasma pneumoniae (strain ATCC 29342 / M129) OX=272634 GN=MPN_491 PE=4 SV=1	WP_038582895.1 endonuclease/exonuclease/phosphatase family protein [Mycoplasmopsis bovis]	-	VFG016523(gi:15829165) (nuc) MEMBRANE NUCLEASE [Nuclease (CVF590)] [Mycoplasma pulmonis UAB CTIP]	-	-	-	-	-
gene-MBOV_RS02075	2818.3	3492.87	2143.73	0.613743	-0.704292	7.12315e-07	2.37846e-06	NC_018077.1	498481	499041	+	561	MBOV_RS02075	-	K03111	3WTZQ	L	sp|Q98PV9|SSB_MYCPU Single-stranded DNA-binding protein OS=Mycoplasma pulmonis (strain UAB CTIP) OX=272635 GN=ssb PE=3 SV=1	WP_013954802.1 single-stranded DNA-binding protein [Mycoplasmopsis bovis]	-	-	-	-	-	-	ko03440(Homologous recombination);ko03430(Mismatch repair);ko03030(DNA replication)
gene-MBOV_RS00510	495.31	161.655	828.966	5.12799	2.35839	7.49598e-07	2.48611e-06	NC_018077.1	110848	111537	-	690	MBOV_RS00510	-	-	3WU5C	-	-	WP_013954558.1 hypothetical protein [Mycoplasmopsis bovis]	-	-	-	-	-	-	-
gene-MBOV_RS00190	2808.5	2146.94	3470.06	1.61628	0.69268	7.50945e-07	2.48611e-06	NC_018077.1	38044	40995	-	2952	MBOV_RS00190	-	K15580	3WT5N	E	-	WP_014829854.1 ABC transporter substrate-binding protein [Mycoplasmopsis bovis]	-	-	-	-	-	-	ko02024(Quorum sensing);ko02010(ABC transporters);ko01501(beta-Lactam resistance)
gene-MBOV_RS00740	11144.6	8740.3	13549	1.55017	0.632427	8.80154e-07	2.90152e-06	NC_018077.1	170131	170991	+	861	MBOV_RS00740	-	K01491	3WTEU	F	sp|Q4A6B1|FOLD_MYCS5 Bifunctional protein FolD OS=Mycoplasma synoviae (strain 53) OX=262723 GN=folD PE=3 SV=1	WP_013954591.1 bifunctional 5,10-methylenetetrahydrofolate dehydrogenase/5,10-methenyltetrahydrofolate cyclohydrolase [Mycoplasmopsis bovis]	-	-	-	-	-	-	ko00720(Carbon fixation pathways in prokaryotes);ko00670(One carbon pool by folate)
gene-MBOV_RS03400	1133.1	838.789	1427.42	1.70176	0.767025	9.26924e-07	3.04281e-06	NC_018077.1	807973	809061	-	1089	MBOV_RS03400	-	-	3WSYD	G	sp|Q57975|Y555_METJA Putative aminopeptidase MJ0555 OS=Methanocaldococcus jannaschii (strain ATCC 43067 / DSM 2661 / JAL-1 / JCM 10045 / NBRC 100440) OX=243232 GN=MJ0555 PE=3 SV=1	WP_013954986.1 M42 family peptidase [Mycoplasmopsis bovis]	-	-	-	-	-	-	-
gene-MBOV_RS04030	1253.4	836.092	1670.72	1.99825	0.998734	1.35431e-06	4.42711e-06	NC_018077.1	947288	947602	-	315	MBOV_RS04030	GO:0000287;GO:0008897	K00997	3WTVK	H	sp|Q6KHG5|ACPS_MYCMO Holo-[acyl-carrier-protein] synthase OS=Mycoplasma mobile (strain ATCC 43663 / 163K / NCTC 11711) OX=267748 GN=acpS PE=3 SV=1	WP_013456524.1 4'-phosphopantetheinyl transferase superfamily protein [Mycoplasmopsis bovis]	-	-	-	-	-	GO:0000287//magnesium ion binding;GO:0008897//holo-[acyl-carrier-protein] synthase activity;	ko00770(Pantothenate and CoA biosynthesis)
gene-MBOV_RS02940	4289.9	3308.1	5271.71	1.59358	0.67227	1.53656e-06	5.00187e-06	NC_018077.1	706573	707223	-	651	MBOV_RS02940	GO:0016310;GO:0046872;GO:0050145	K00939	3WTJR	F	sp|Q98Q02|KAD_MYCPU Adenylate kinase OS=Mycoplasma pulmonis (strain UAB CTIP) OX=272635 GN=adk PE=3 SV=1	WP_013456188.1 nucleoside monophosphate kinase [Mycoplasmopsis bovis]	-	-	-	GO:0016310//phosphorylation;	-	GO:0046872//metal ion binding;GO:0050145//nucleoside monophosphate kinase activity;	ko00730(Thiamine metabolism);ko00230(Purine metabolism)
gene-MBOV_RS03855	2541.8	1966.38	3117.22	1.58526	0.664718	1.96136e-06	6.35808e-06	NC_018077.1	913451	914059	+	609	pgsA	GO:0008654;GO:0008444	K00995	3WTR9	I	sp|P46322|PGSA_BACSU CDP-diacylglycerol--glycerol-3-phosphate 3-phosphatidyltransferase OS=Bacillus subtilis (strain 168) OX=224308 GN=pgsA PE=3 SV=3	WP_013955054.1 CDP-diacylglycerol--glycerol-3-phosphate 3-phosphatidyltransferase [Mycoplasmopsis bovis]	-	-	-	GO:0008654//phospholipid biosynthetic process;	-	GO:0008444//CDP-diacylglycerol-glycerol-3-phosphate 3-phosphatidyltransferase activity;	ko00564(Glycerophospholipid metabolism)
gene-MBOV_RS01435	328.803	446.354	211.252	0.473283	-1.07922	2.19304e-06	7.07959e-06	NC_018077.1	329033	330382	+	1350	MBOV_RS01435	GO:0016491	-	3WT5U	C	sp|Q8U1M0|NSR_PYRFU NAD(P)H sulfur oxidoreductase (CoA-dependent) OS=Pyrococcus furiosus (strain ATCC 43587 / DSM 3638 / JCM 8422 / Vc1) OX=186497 GN=nsr PE=1 SV=1	WP_013456216.1 FAD-dependent oxidoreductase [Mycoplasmopsis bovis]	Q3Y1R2|PHI:5192|HMPREF0351_12112_(WxL_locusA)|1352|Enterococcus_faecium|reduced_virulence	-	-	-	-	GO:0016491//oxidoreductase activity;	-
gene-MBOV_RS03540	382.647	552.957	212.338	0.384004	-1.38081	2.63704e-06	8.47776e-06	NC_018077.1	853011	853664	-	654	MBOV_RS03540	GO:0000287;GO:0016831	K03078	3WT9I	G	sp|P75293|ULAD_MYCPN Probable 3-keto-L-gulonate-6-phosphate decarboxylase OS=Mycoplasma pneumoniae (strain ATCC 29342 / M129) OX=272634 GN=ulaD PE=3 SV=1	WP_013456285.1 3-keto-L-gulonate-6-phosphate decarboxylase UlaD [Mycoplasmopsis bovis]	-	-	-	-	-	GO:0000287//magnesium ion binding;GO:0016831//carboxy-lyase activity;	ko00053(Ascorbate and aldarate metabolism);ko00040(Pentose and glucuronate interconversions)
gene-MBOV_RS02025	5406.13	3453.27	7358.99	2.13102	1.09154	2.67915e-06	8.57768e-06	NC_018077.1	486630	487124	-	495	MBOV_RS02025	-	-	-	-	-	WP_013954791.1 hypothetical protein [Mycoplasmopsis bovis]	-	-	-	-	-	-	-
gene-MBOV_RS02395	899.214	622.61	1175.82	1.88853	0.917266	2.71565e-06	8.65893e-06	NC_018077.1	577201	577503	+	303	MBOV_RS02395	-	-	3WTUY	-	-	WP_013456142.1 hypothetical protein [Mycoplasmopsis bovis]	-	-	-	-	-	-	-
gene-MBOV_RS04020	1411.66	1752.93	1070.39	0.610628	-0.711633	2.77491e-06	8.81175e-06	NC_018077.1	945784	946545	-	762	MBOV_RS04020	-	K05896	3WT8M	D	sp|Q98R95|SCPA_MYCPU Segregation and condensation protein A OS=Mycoplasma pulmonis (strain UAB CTIP) OX=272635 GN=scpA PE=3 SV=1	WP_013955071.1 segregation/condensation protein A [Mycoplasmopsis bovis]	-	-	-	-	-	-	-
gene-MBOV_RS04105	3120.74	2427.45	3814.03	1.57121	0.651874	2.98387e-06	9.43681e-06	NC_018077.1	957630	958202	-	573	MBOV_RS04105	-	K04095	3WTG6	D	sp|P44088|Y977_HAEIN Probable protein adenylyltransferase HI_0977 OS=Haemophilus influenzae (strain ATCC 51907 / DSM 11121 / KW20 / Rd) OX=71421 GN=HI_0977 PE=3 SV=1	WP_013955080.1 Fic family protein [Mycoplasmopsis bovis]	-	-	-	-	-	-	-
gene-MBOV_RS02390	2762.94	2145.2	3380.68	1.57593	0.656204	3.02756e-06	9.5362e-06	NC_018077.1	576638	577201	+	564	efp	GO:0006414;GO:0003746;GO:0005737	K02356	3WTAR	J	sp|A5IY97|EFP_MYCAP Elongation factor P OS=Mycoplasma agalactiae (strain PG2) OX=347257 GN=efp PE=3 SV=1	WP_013456043.1 elongation factor P [Mycoplasmopsis bovis]	Q4UU61|PHI:3953|XC_2359|339|Xanthomonas_campestris|reduced_virulence	-	-	GO:0006414//translational elongation;	GO:0005737//cytoplasm;	GO:0003746//translation elongation factor activity;	-
gene-MBOV_RS00630	1642.21	2025.3	1259.12	0.621698	-0.685713	3.35429e-06	1.05227e-05	NC_018077.1	138238	139110	+	873	era	GO:0003723;GO:0005525	K03595	3WT35	S	sp|A5IXQ6|ERA_MYCAP GTPase Era OS=Mycoplasma agalactiae (strain PG2) OX=347257 GN=era PE=3 SV=1	WP_013954573.1 GTPase Era [Mycoplasmopsis bovis]	A4VWD1|PHI:9270__PHI:11090|MnmE|1307|Streptococcus_suis|reduced_virulence	-	-	-	-	GO:0003723//RNA binding;GO:0005525//GTP binding;	-
gene-MBOV_RS00070	442.135	721.677	162.594	0.2253	-2.15008	3.55115e-06	1.10956e-05	NC_018077.1	12001	12345	-	345	MBOV_RS00070	-	-	3WTKF	E	sp|P0DN69|GCVHL_STRPG Glycine cleavage system H-like protein OS=Streptococcus pyogenes serotype M5 (strain Manfredo) OX=160491 GN=SpyM50867 PE=1 SV=1	WP_013954496.1 calcium-binding protein [Mycoplasmopsis bovis]	-	-	-	-	-	-	-
gene-MBOV_RS02885	2631	2030.51	3231.49	1.59147	0.670357	4.31454e-06	1.34268e-05	NC_018077.1	699345	700397	+	1053	MBOV_RS02885	-	-	3WUEY	-	-	WP_013954920.1 hypothetical protein [Mycoplasmopsis bovis]	-	-	-	-	-	-	-
gene-MBOV_RS01390	3741.52	2934.14	4548.91	1.55034	0.632584	4.53447e-06	1.40551e-05	NC_018077.1	319256	320731	+	1476	dnaB	GO:0006260;GO:0003678	K02314	3WT5F	L	sp|P37469|DNAC_BACSU Replicative DNA helicase OS=Bacillus subtilis (strain 168) OX=224308 GN=dnaC PE=1 SV=2	WP_013954685.1 replicative DNA helicase [Mycoplasmopsis bovis]	-	-	-	GO:0006260//DNA replication;	-	GO:0003678//DNA helicase activity;	ko04112(Cell cycle - Caulobacter);ko03030(DNA replication)
gene-MBOV_RS03780	3501.45	2716.91	4285.99	1.57753	0.657666	4.5635e-06	1.40889e-05	NC_018077.1	899937	900548	+	612	MBOV_RS03780	-	K07586	3WTPJ	J	sp|Q98R33|SYC_MYCPU Cysteine--tRNA ligase OS=Mycoplasma pulmonis (strain UAB CTIP) OX=272635 GN=cysS PE=3 SV=1	WP_013955042.1 DUF402 domain-containing protein [Mycoplasmopsis bovis]	-	-	-	-	-	-	-
gene-MBOV_RS02555	2561.67	1521.78	3601.57	2.36669	1.24287	5.30171e-06	1.63033e-05	NC_018077.1	624011	624973	+	963	MBOV_RS02555	-	K02340	3WTJZ	L	-	WP_013954867.1 DNA polymerase III subunit delta [Mycoplasmopsis bovis]	-	-	-	-	-	-	ko03440(Homologous recombination);ko03430(Mismatch repair);ko03030(DNA replication)
gene-MBOV_RS01655	5513.2	4389.31	6637.1	1.51211	0.59656	5.36437e-06	1.6431e-05	NC_018077.1	390132	391778	+	1647	MBOV_RS01655	-	K07030	3WT00	S	sp|O34751|YLOV_BACSU Uncharacterized protein YloV OS=Bacillus subtilis (strain 168) OX=224308 GN=yloV PE=4 SV=1	WP_013456558.1 DAK2 domain-containing protein [Mycoplasmopsis bovis]	-	-	-	-	-	-	-
gene-MBOV_RS00105	5440.08	6563.1	4317.07	0.65778	-0.604324	5.82705e-06	1.77782e-05	NC_018077.1	20048	21025	+	978	MBOV_RS00105	GO:0005886	K02057	3WT8Q	U	sp|A2RKA5|NUPC_LACLM Nucleoside ABC transporter permease protein NupC OS=Lactococcus lactis subsp. cremoris (strain MG1363) OX=416870 GN=nupC PE=1 SV=1	WP_013456299.1 ABC transporter permease [Mycoplasmopsis bovis]	-	-	-	-	GO:0005886//plasma membrane;	-	-
gene-MBOV_RS00555	5621.41	4487.15	6755.67	1.50556	0.5903	5.88917e-06	1.78976e-05	NC_018077.1	119121	120029	-	909	MBOV_RS00555	-	-	3WT6V	-	-	WP_013455945.1 hypothetical protein [Mycoplasmopsis bovis]	-	-	-	-	-	-	-
gene-MBOV_RS00810	4164.19	3301.4	5026.97	1.52268	0.606611	6.05017e-06	1.83153e-05	NC_018077.1	185766	188189	-	2424	MBOV_RS00810	GO:0003677;GO:0005524;GO:0016787	K01156	3WSWG	L	-	WP_013954607.1 DEAD/DEAH box helicase family protein [Mycoplasmopsis bovis]	-	-	-	-	-	GO:0003677//DNA binding;GO:0005524//ATP binding;GO:0016787//hydrolase activity;	-
gene-MBOV_RS00955	1111.12	844.417	1377.83	1.63169	0.706365	6.40752e-06	1.93219e-05	NC_018077.1	228943	229503	+	561	def	GO:0036211;GO:0042586	K01462	3WTGP	J	sp|Q98PN3|DEF_MYCPU Peptide deformylase OS=Mycoplasma pulmonis (strain UAB CTIP) OX=272635 GN=def PE=3 SV=1	WP_013455969.1 peptide deformylase [Mycoplasmopsis bovis]	-	-	-	GO:0036211//protein modification process;	-	GO:0042586//peptide deformylase activity;	-
gene-MBOV_RS02210	424.179	289.376	558.982	1.93168	0.949856	7.94805e-06	2.38748e-05	NC_018077.1	527832	529433	-	1602	MBOV_RS02210	GO:0006313;GO:0004803	-	3WT69	L	-	WP_078086174.1 IS1634-like element ISMbov3 family transposase [Mycoplasmopsis bovis]	-	VFG016538(gi:42561497) (tnp) IS1634AV transposase [Capsule (CVF591)] [Mycoplasma mycoides subsp. mycoides SC str. PG1]	-	GO:0006313//transposition, DNA-mediated;	-	GO:0004803//transposase activity;	-
gene-MBOV_RS00730	2372.43	2887.22	1857.64	0.643401	-0.63621	8.95679e-06	2.68015e-05	NC_018077.1	165071	167500	+	2430	MBOV_RS00730	-	-	3WTGV	E	-	WP_231139785.1 hypothetical protein [Mycoplasmopsis bovis]	-	-	-	-	-	-	-
gene-MBOV_RS00570	4399.4	3493.12	5305.69	1.5189	0.603023	9.22525e-06	2.7499e-05	NC_018077.1	124578	125846	+	1269	MBOV_RS00570	GO:0042626;GO:0140359	K15582	3WSXB	P	sp|P42063|APPC_BACSU Oligopeptide transport system permease protein AppC OS=Bacillus subtilis (strain 168) OX=224308 GN=appC PE=3 SV=1	WP_013456209.1 ABC transporter permease [Mycoplasmopsis bovis]	-	-	-	-	-	GO:0042626//ATPase-coupled transmembrane transporter activity;GO:0140359//ABC-type transporter activity;	ko02024(Quorum sensing);ko02010(ABC transporters);ko01501(beta-Lactam resistance)
gene-MBOV_RS00495	4359.05	3456.12	5261.98	1.52251	0.606452	9.52621e-06	2.82878e-05	NC_018077.1	107880	108842	+	963	hprK	GO:0009401;GO:0004674;GO:0016791	K06023	3WT16	F	sp|Q98PL1|HPRK_MYCPU HPr kinase/phosphorylase OS=Mycoplasma pulmonis (strain UAB CTIP) OX=272635 GN=hprK PE=3 SV=1	WP_013954555.1 HPr(Ser) kinase/phosphatase [Mycoplasmopsis bovis]	B5E5S1|PHI:4881|HPr|1313|Streptococcus_pneumoniae|lethal	-	-	GO:0009401//phosphoenolpyruvate-dependent sugar phosphotransferase system;	-	GO:0004674//protein serine/threonine kinase activity;GO:0016791//phosphatase activity;	-
gene-MBOV_RS02135	655.814	831.549	480.08	0.577332	-0.792527	9.66553e-06	2.85923e-05	NC_018077.1	513098	513658	-	561	atpH	GO:0015986;GO:0046933;GO:0000275;GO:0045261;GO:0045262	K02113	COG0712	C	sp|A5IYE2|ATPD_MYCAP ATP synthase subunit delta OS=Mycoplasma agalactiae (strain PG2) OX=347257 GN=atpH PE=3 SV=1	WP_013954808.1 ATP synthase F1 subunit delta [Mycoplasmopsis bovis]	-	-	-	GO:0015986//ATP synthesis coupled proton transport;	GO:0000275//mitochondrial proton-transporting ATP synthase complex, catalytic sector F(1);GO:0045261//proton-transporting ATP synthase complex, catalytic core F(1);GO:0045262//plasma membrane proton-transporting ATP synthase complex, catalytic core F(1);	GO:0046933//proton-transporting ATP synthase activity, rotational mechanism;	ko00195(Photosynthesis);ko00190(Oxidative phosphorylation)
gene-MBOV_RS01640	3793.44	4566.83	3020.04	0.661299	-0.596625	1.1018e-05	3.24698e-05	NC_018077.1	387850	388818	-	969	MBOV_RS01640	GO:0003676;GO:0004527;GO:0008441	K06881	3WSVY	S	sp|P22746|NRNA_MYCGE Bifunctional oligoribonuclease and PAP phosphatase NrnA OS=Mycoplasma genitalium (strain ATCC 33530 / G-37 / NCTC 10195) OX=243273 GN=nrnA PE=3 SV=4	WP_013456401.1 bifunctional oligoribonuclease/PAP phosphatase NrnA [Mycoplasmopsis bovis]	Q8Y6V6|PHI:10731|Lmo1575|1639|Listeria_monocytogenes|reduced_virulence	-	-	-	-	GO:0003676//nucleic acid binding;GO:0004527//exonuclease activity;GO:0008441//3'(2'),5'-bisphosphate nucleotidase activity;	ko00920(Sulfur metabolism)
gene-MBOV_RS03860	6634.52	5302.38	7966.66	1.50247	0.587336	1.11371e-05	3.26644e-05	NC_018077.1	914118	915023	-	906	MBOV_RS03860	-	K00981	3WSYW	I	sp|O25004|CDSA_HELPY Phosphatidate cytidylyltransferase OS=Helicobacter pylori (strain ATCC 700392 / 26695) OX=85962 GN=cdsA PE=3 SV=1	WP_013955055.1 phosphatidate cytidylyltransferase [Mycoplasmopsis bovis]	-	VFG002189(gb|NP_816140) (cpsB) phosphatidate cytidylyltransferase [Capsule (VF0361)] [Enterococcus faecalis V583]	-	-	-	-	ko00564(Glycerophospholipid metabolism)
gene-MBOV_RS00645	5168.13	4137.1	6199.16	1.49843	0.583452	1.1168e-05	3.26644e-05	NC_018077.1	141804	142175	+	372	MBOV_RS00645	-	-	3WTY5	-	-	WP_231139782.1 hypothetical protein [Mycoplasmopsis bovis]	-	-	-	-	-	-	-
gene-MBOV_RS00560	10565	8492.56	12637.3	1.48805	0.573423	1.13045e-05	3.29398e-05	NC_018077.1	120540	123425	+	2886	MBOV_RS00560	-	-	3WT2N	-	-	WP_013954562.1 hypothetical protein [Mycoplasmopsis bovis]	-	-	-	-	-	-	-
gene-MBOV_RS01215	426.638	300.753	552.523	1.83713	0.877455	1.18957e-05	3.45331e-05	NC_018077.1	288207	289364	+	1158	MBOV_RS01215	-	K06889	3WT86	S	sp|P54567|YQKD_BACSU Uncharacterized protein YqkD OS=Bacillus subtilis (strain 168) OX=224308 GN=yqkD PE=4 SV=1	WP_013954672.1 alpha/beta fold hydrolase [Mycoplasmopsis bovis]	-	-	-	-	-	-	-
gene-MBOV_RS02275	1313.05	1018.5	1607.6	1.5784	0.658465	1.43897e-05	4.15855e-05	NC_018077.1	548835	550136	-	1302	MBOV_RS02275	GO:0005524	K07133	3WSX6	S	sp|P44099|Y1038_HAEIN Uncharacterized protein HI_1038 OS=Haemophilus influenzae (strain ATCC 51907 / DSM 11121 / KW20 / Rd) OX=71421 GN=HI_1038 PE=4 SV=1	WP_013456133.1 ATP-binding protein [Mycoplasmopsis bovis]	-	-	-	-	-	GO:0005524//ATP binding;	-
gene-MBOV_RS03395	775.606	534.567	1016.64	1.90181	0.927371	1.4432e-05	4.15855e-05	NC_018077.1	807702	807947	-	246	MBOV_RS03395	-	K09976	3WTV8	S	sp|Q98R64|Y146_MYCPU UPF0154 protein MYPU_1460 OS=Mycoplasma pulmonis (strain UAB CTIP) OX=272635 GN=MYPU_1460 PE=3 SV=1	WP_013456163.1 YneF family protein [Mycoplasmopsis bovis]	-	-	-	-	-	-	-
gene-MBOV_RS03505	1609.71	1259.8	1959.63	1.5555	0.637381	1.48457e-05	4.26197e-05	NC_018077.1	844336	845175	-	840	fmt	GO:0006431;GO:0004479;GO:0005737	K00604	3WSZ7	J	sp|Q98RG4|FMT_MYCPU Methionyl-tRNA formyltransferase OS=Mycoplasma pulmonis (strain UAB CTIP) OX=272635 GN=fmt PE=3 SV=1	WP_013955000.1 methionyl-tRNA formyltransferase [Mycoplasmopsis bovis]	A6QGB6|PHI:3999|FMT|1280|Staphylococcus_aureus|reduced_virulence	VFG002230(gb|NP_540335) (wbkC) GDP-mannose 4,6-dehydratase / GDP-4-amino-4,6-dideoxy-D-mannose formyltransferase [LPS (VF0367)] [Brucella melitensis bv. 1 str. 16M]	gb|AAG06942.1|ARO:3002985|arnA [Pseudomonas aeruginosa PAO1]	GO:0006431//methionyl-tRNA aminoacylation;	GO:0005737//cytoplasm;	GO:0004479//methionyl-tRNA formyltransferase activity;	ko00970(Aminoacyl-tRNA biosynthesis);ko00670(One carbon pool by folate)
gene-MBOV_RS00825	452.588	320.328	584.847	1.82578	0.868511	1.50685e-05	4.31004e-05	NC_018077.1	192186	193595	-	1410	MBOV_RS00825	-	-	3WUBD	-	-	WP_013954613.1 hypothetical protein [Mycoplasmopsis bovis]	-	-	-	-	-	-	-
gene-MBOV_RS02695	3652.56	2913.18	4391.93	1.50761	0.592262	1.53666e-05	4.37921e-05	NC_018077.1	652976	653734	-	759	MBOV_RS02695	-	-	3WTCY	M	sp|P43044|LICA_MYCCT Protein LicA homolog OS=Mycoplasma capricolum subsp. capricolum (strain California kid / ATCC 27343 / NCTC 10154) OX=340047 GN=licA PE=3 SV=1	WP_013954886.1 phosphotransferase [Mycoplasmopsis bovis]	-	VFG013447(gi:113461604) (licA) LicA protein [LOS (CVF494)] [Haemophilus somnus 129PT]	-	-	-	-	-
gene-MBOV_RS03910	5228.86	4212.89	6244.84	1.48232	0.567855	1.62284e-05	4.60792e-05	NC_018077.1	924391	925398	+	1008	MBOV_RS03910	GO:0016020	-	3WV3G	S	-	WP_013955061.1 ECF transporter S component [Mycoplasmopsis bovis]	-	-	-	-	GO:0016020//membrane;	-	-
gene-MBOV_RS02945	8928.19	7227.44	10628.9	1.47064	0.556442	1.65944e-05	4.69471e-05	NC_018077.1	707217	708695	-	1479	secY	GO:0043952;GO:0015450;GO:0005886	K03076	3WSZH	U	sp|P10250|SECY_MYCCT Protein translocase subunit SecY OS=Mycoplasma capricolum subsp. capricolum (strain California kid / ATCC 27343 / NCTC 10154) OX=340047 GN=secY PE=3 SV=2	WP_013456323.1 preprotein translocase subunit SecY [Mycoplasmopsis bovis]	Q8Y448|PHI:5257|SecY|1639|Listeria_monocytogenes|increased_virulence_(hypervirulence)	-	-	GO:0043952//protein transport by the Sec complex;	GO:0005886//plasma membrane;	GO:0015450//protein-transporting ATPase activity;	ko03070(Bacterial secretion system);ko03060(Protein export);ko02024(Quorum sensing)
gene-MBOV_RS01125	994.374	760.796	1227.95	1.61403	0.690671	1.69964e-05	4.79101e-05	NC_018077.1	262951	263703	+	753	MBOV_RS01125	-	K20074	3WTHH	T	sp|P47354|PPH_MYCGE Putative protein phosphatase OS=Mycoplasma genitalium (strain ATCC 33530 / G-37 / NCTC 10195) OX=243273 GN=MG108 PE=4 SV=1	WP_013456579.1 PP2C family serine/threonine-protein phosphatase [Mycoplasmopsis bovis]	Q9RL81|PHI:10175|Stp1|1280|Staphylococcus_aureus|reduced_virulence	VFG006794(gi:16803861) (stp) hypothetical protein [Serine-threonine phosphatase (CVF245)] [Listeria monocytogenes EGD-e]	-	-	-	-	-
gene-MBOV_RS03545	251.586	356.773	146.398	0.41034	-1.28511	1.94435e-05	5.46103e-05	NC_018077.1	853674	854162	-	489	MBOV_RS03545	-	K02821	3WTGI	G	sp|Q31TC6|ULAC_SHIBS Ascorbate-specific PTS system EIIA component OS=Shigella boydii serotype 4 (strain Sb227) OX=300268 GN=ulaC PE=3 SV=1	WP_013456314.1 PTS sugar transporter subunit IIA [Mycoplasmopsis bovis]	-	-	-	-	-	-	ko02060(Phosphotransferase system (PTS));ko00053(Ascorbate and aldarate metabolism)
gene-MBOV_RS01040	9099.56	6931.13	11268	1.62571	0.701069	2.01532e-05	5.63999e-05	NC_018077.1	247951	248505	-	555	MBOV_RS01040	-	K01507	3WTDN	C	sp|Q98Q96|IPYR_MYCPU Inorganic pyrophosphatase OS=Mycoplasma pulmonis (strain UAB CTIP) OX=272635 GN=ppa PE=3 SV=1	WP_013954648.1 inorganic diphosphatase [Mycoplasmopsis bovis]	Q4WX65|PHI:2540|IPP1|746128|Aspergillus_fumigatus|lethal	-	-	-	-	-	ko00190(Oxidative phosphorylation)
gene-MBOV_RS03815	286.401	381.63	191.172	0.500935	-0.997304	2.27001e-05	6.33e-05	NC_018077.1	906194	906484	-	291	MBOV_RS03815	GO:0003677	K09747	3WTX0	S	sp|Q98RF9|Y050_MYCPU Nucleoid-associated protein MYPU_0500 OS=Mycoplasma pulmonis (strain UAB CTIP) OX=272635 GN=MYPU_0500 PE=3 SV=1	WP_013456226.1 YbaB/EbfC family nucleoid-associated protein [Mycoplasmopsis bovis]	P67267|PHI:3159|Spr1010|1313|Streptococcus_pneumoniae|reduced_virulence	-	-	-	-	GO:0003677//DNA binding;	-
gene-MBOV_RS02180	580.869	362.572	799.166	2.20416	1.14023	2.44213e-05	6.78562e-05	NC_018077.1	521743	522183	-	441	MBOV_RS02180	-	-	3WU76	-	-	WP_014829938.1 hypothetical protein [Mycoplasmopsis bovis]	-	-	-	-	-	-	-
gene-MBOV_RS03650	926.17	1233.56	618.78	0.501621	-0.995331	2.70925e-05	7.50106e-05	NC_018077.1	874222	875196	-	975	MBOV_RS03650	-	K02025	3WT0S	P	sp|P47434|Y188_MYCGE Probable ABC transporter permease protein MG188 OS=Mycoplasma genitalium (strain ATCC 33530 / G-37 / NCTC 10195) OX=243273 GN=MG188 PE=3 SV=1	WP_013456506.1 sugar ABC transporter permease [Mycoplasma bovis]	-	-	-	-	-	-	-
gene-MBOV_RS03800	2072.7	2528.87	1616.53	0.639232	-0.64559	2.87131e-05	7.92155e-05	NC_018077.1	904039	904941	-	903	MBOV_RS03800	-	K02341	3WTBS	L	sp|Q89A95|DPO3X_BUCBP DNA polymerase III subunit gamma OS=Buchnera aphidicola subsp. Baizongia pistaciae (strain Bp) OX=224915 GN=dnaX PE=3 SV=1	WP_013955045.1 DNA polymerase III subunit delta' [Mycoplasmopsis bovis]	-	-	-	-	-	-	ko03440(Homologous recombination);ko03430(Mismatch repair);ko03030(DNA replication)
gene-MBOV_RS02860	5340.14	4335.53	6344.74	1.46343	0.549351	3.03548e-05	8.3449e-05	NC_018077.1	694596	695420	-	825	MBOV_RS02860	GO:0008152;GO:0016787	K07024	3WT5I	S	sp|P96741|YWTE_BACSU 5-amino-6-(5-phospho-D-ribitylamino)uracil phosphatase YwtE OS=Bacillus subtilis (strain 168) OX=224308 GN=ywtE PE=1 SV=1	WP_013954915.1 Cof-type HAD-IIB family hydrolase [Mycoplasmopsis bovis]	-	-	-	GO:0008152//metabolic process;	-	GO:0016787//hydrolase activity;	ko00500(Starch and sucrose metabolism)
gene-MBOV_RS02080	1933.43	2334.86	1531.99	0.656139	-0.607926	3.08373e-05	8.4477e-05	NC_018077.1	499162	499788	+	627	upp	GO:0009116;GO:0004845	K00761	3WSZU	F	sp|A5IYF5|UPP_MYCAP Uracil phosphoribosyltransferase OS=Mycoplasma agalactiae (strain PG2) OX=347257 GN=upp PE=3 SV=1	WP_013456196.1 uracil phosphoribosyltransferase [Mycoplasmopsis bovis]	-	-	-	GO:0009116//nucleoside metabolic process;	-	GO:0004845//uracil phosphoribosyltransferase activity;	ko00240(Pyrimidine metabolism)
gene-MBOV_RS00600	9847.65	8016.17	11679.1	1.45695	0.542948	3.16905e-05	8.65095e-05	NC_018077.1	132304	134241	+	1938	MBOV_RS00600	-	-	3WUB9	-	-	WP_013954567.1 hypothetical protein [Mycoplasmopsis bovis]	-	-	-	-	-	-	-
gene-MBOV_RS03110	1203.04	935.572	1470.52	1.57179	0.652404	3.44886e-05	9.38187e-05	NC_018077.1	736937	737920	+	984	recA	GO:0006281;GO:0006310;GO:0009432;GO:0003677;GO:0008094;GO:0005737	K03553	3WSYY	L	sp|P29226|RECA_MYCPU Protein RecA OS=Mycoplasma pulmonis (strain UAB CTIP) OX=272635 GN=recA PE=3 SV=2	WP_013954937.1 recombinase RecA [Mycoplasmopsis bovis]	A3M645|PHI:10380|RecA|470|Acinetobacter_baumannii|reduced_virulence	-	-	GO:0006281//DNA repair;GO:0006310//DNA recombination;GO:0009432//SOS response;	GO:0005737//cytoplasm;	GO:0003677//DNA binding;GO:0008094//ATP-dependent activity, acting on DNA;	ko03440(Homologous recombination)
gene-MBOV_RS00140	5875.34	4796.5	6954.17	1.44984	0.535897	3.53481e-05	9.58218e-05	NC_018077.1	26773	27603	+	831	MBOV_RS00140	GO:0016787	K07024	3WTIG	S	sp|P53661|Y732_MYCCT Putative phosphatase MCAP_0732 OS=Mycoplasma capricolum subsp. capricolum (strain California kid / ATCC 27343 / NCTC 10154) OX=340047 GN=MCAP_0732 PE=3 SV=2	WP_013456023.1 HAD family hydrolase [Mycoplasmopsis bovis]	-	-	-	-	-	GO:0016787//hydrolase activity;	ko00500(Starch and sucrose metabolism)
gene-MBOV_RS01285	541.941	685.865	398.018	0.580315	-0.785093	3.60731e-05	9.74474e-05	NC_018077.1	299609	301468	+	1860	MBOV_RS01285	-	-	3WT07	S	-	WP_013456429.1 variable surface lipoprotein [Mycoplasmopsis bovis]	-	-	-	-	-	-	-
gene-MBOV_RS00545	3508.62	2216.83	4800.41	2.16544	1.11466	3.93933e-05	0.000106048	NC_018077.1	118298	118504	+	207	rpmB	GO:0006412;GO:0003735;GO:0000311;GO:0022625	K02902	3WTVQ	J	sp|A5IXN6|RL28_MYCAP 50S ribosomal protein L28 OS=Mycoplasma agalactiae (strain PG2) OX=347257 GN=rpmB PE=3 SV=1	WP_004024280.1 MULTISPECIES: 50S ribosomal protein L28 [Mycoplasmopsis]	-	-	-	GO:0006412//translation;	GO:0000311//plastid large ribosomal subunit;GO:0022625//cytosolic large ribosomal subunit;	GO:0003735//structural constituent of ribosome;	ko03010(Ribosome)
gene-MBOV_RS00735	10073.5	8223.32	11923.8	1.44999	0.536047	3.99298e-05	0.000107122	NC_018077.1	167639	170128	+	2490	MBOV_RS00735	GO:0006438;GO:0000166;GO:0004812;GO:0004832;GO:0005524	K01873	3WSYG	J	sp|Q4A6B0|SYV_MYCS5 Valine--tRNA ligase OS=Mycoplasma synoviae (strain 53) OX=262723 GN=valS PE=3 SV=1	WP_013954590.1 valine--tRNA ligase [Mycoplasmopsis bovis]	-	-	gb|AEY83581|ARO:3000510|mupB [Staphylococcus aureus]	GO:0006438//valyl-tRNA aminoacylation;	-	GO:0000166//nucleotide binding;GO:0004812//aminoacyl-tRNA ligase activity;GO:0004832//valine-tRNA ligase activity;GO:0005524//ATP binding;	ko00970(Aminoacyl-tRNA biosynthesis)
gene-MBOV_RS03020	754.585	933.945	575.224	0.615908	-0.699213	4.02056e-05	0.000107491	NC_018077.1	727857	728252	-	396	rpsH	GO:0006412;GO:0003735;GO:0005840	K02994	3WTD8	J	sp|A5IYX2|RS8_MYCAP 30S ribosomal protein S8 OS=Mycoplasma agalactiae (strain PG2) OX=347257 GN=rpsH PE=3 SV=1	WP_013954927.1 30S ribosomal protein S8 [Mycoplasmopsis bovis]	-	-	-	GO:0006412//translation;	GO:0005840//ribosome;	GO:0003735//structural constituent of ribosome;	ko03010(Ribosome)
gene-MBOV_RS03275	1427.98	1112.09	1743.86	1.56809	0.649013	4.40359e-05	0.000117329	NC_018077.1	779524	780348	-	825	MBOV_RS03275	GO:0008080;GO:0016747	K06976	3WTID	S	-	WP_013954966.1 GNAT family N-acetyltransferase [Mycoplasmopsis bovis]	-	-	-	-	-	GO:0008080//N-acetyltransferase activity;GO:0016747//acyltransferase activity, transferring groups other than amino-acyl groups;	-
gene-MBOV_RS04080	6445.16	4987.01	7903.31	1.58478	0.66428	4.50861e-05	0.000119717	NC_018077.1	954370	955272	+	903	MBOV_RS04080	-	-	3WT33	S	sp|Q98QK2|Y359_MYCPU DegV domain-containing protein MYPU_3590 OS=Mycoplasma pulmonis (strain UAB CTIP) OX=272635 GN=MYPU_3590 PE=3 SV=1	WP_013456246.1 DegV family protein [Mycoplasmopsis bovis]	-	-	-	-	-	-	-
gene-MBOV_RS03030	2883.26	3876.62	1889.9	0.487511	-1.03649	5.27753e-05	0.000139657	NC_018077.1	728442	728993	-	552	rplE	GO:0006412;GO:0003735;GO:0005840	K02931	3WT4K	J	sp|A5IYX4|RL5_MYCAP 50S ribosomal protein L5 OS=Mycoplasma agalactiae (strain PG2) OX=347257 GN=rplE PE=3 SV=1	WP_318023644.1 50S ribosomal protein L5 [Mycoplasmopsis bovis]	-	-	-	GO:0006412//translation;	GO:0005840//ribosome;	GO:0003735//structural constituent of ribosome;	ko03010(Ribosome)
gene-MBOV_RS03995	6159.98	7277.61	5042.36	0.692859	-0.529366	5.97276e-05	0.000157519	NC_018077.1	941312	942733	-	1422	gatB	GO:0016884	K02434	3WSWV	J	sp|A5IZF7|GATB_MYCAP Aspartyl/glutamyl-tRNA(Asn/Gln) amidotransferase subunit B OS=Mycoplasma agalactiae (strain PG2) OX=347257 GN=gatB PE=3 SV=1	WP_013955067.1 Asp-tRNA(Asn)/Glu-tRNA(Gln) amidotransferase subunit GatB [Mycoplasmopsis bovis]	-	-	-	-	-	GO:0016884//carbon-nitrogen ligase activity, with glutamine as amido-N-donor;	ko00970(Aminoacyl-tRNA biosynthesis)
gene-MBOV_RS02600	1416.48	1872.46	960.488	0.512954	-0.9631	6.15196e-05	0.000161697	NC_018077.1	633006	633710	+	705	MBOV_RS02600	GO:0005524	K01990	3WT59	V	sp|P75444|Y334_MYCPN Putative ABC transporter ATP-binding protein MPN_334 OS=Mycoplasma pneumoniae (strain ATCC 29342 / M129) OX=272634 GN=MPN_334 PE=3 SV=1	WP_013954871.1 ABC transporter ATP-binding protein [Mycoplasmopsis bovis]	Q53763|PHI:6324|StpC|1280|Staphylococcus_aureus|unaffected_pathogenicity	VFG050113(gb|YP_002336033.1) (cesC) ABC transporter ATP-binding protein, CesC [Cereulide (VF0583)] [Bacillus cereus AH187]	gb|AAA99504.1|ARO:3002987|bcrA [Bacillus licheniformis]	-	-	GO:0005524//ATP binding;	-
gene-MBOV_RS00395	1103.04	1342.42	863.666	0.643364	-0.636292	6.47562e-05	0.000169631	NC_018077.1	92227	93198	+	972	pip	GO:0030163;GO:0004177	K01259	COG2267	I	sp|O32449|PIP_SERMA Proline iminopeptidase OS=Serratia marcescens OX=615 GN=pip PE=1 SV=1	WP_013954536.1 prolyl aminopeptidase [Mycoplasmopsis bovis]	Q8PC98|PHI:7945|Pip_(proline_iminopeptidase)|339|Xanthomonas_campestris|effector_(plant_avirulence_determinant)	-	-	GO:0030163//protein catabolic process;	-	GO:0004177//aminopeptidase activity;	ko00330(Arginine and proline metabolism)
gene-MBOV_RS02870	9303.55	12696.2	5910.87	0.465561	-1.10296	7.61512e-05	0.000198811	NC_018077.1	696426	697721	+	1296	MBOV_RS02870	GO:0006213;GO:0016154	K00756	3WSZV	F	sp|Q4L818|PDP_STAHJ Pyrimidine-nucleoside phosphorylase OS=Staphylococcus haemolyticus (strain JCSC1435) OX=279808 GN=pdp PE=3 SV=1	WP_013954917.1 pyrimidine-nucleoside phosphorylase [Mycoplasmopsis bovis]	-	-	-	GO:0006213//pyrimidine nucleoside metabolic process;	-	GO:0016154//pyrimidine-nucleoside phosphorylase activity;	ko00240(Pyrimidine metabolism)
gene-MBOV_RS01650	104.403	55.7187	153.088	2.74752	1.45813	8.29147e-05	0.000215745	NC_018077.1	389855	390139	+	285	MBOV_RS01650	-	K19507	3WTZ1	-	-	WP_013456409.1 hypothetical protein [Mycoplasmopsis bovis]	-	-	-	-	-	-	ko02060(Phosphotransferase system (PTS))
gene-MBOV_RS00005	4473.86	3668.63	5279.1	1.43898	0.525051	8.40106e-05	0.000217867	NC_018077.1	1	1401	+	1401	dnaA	-	K02313	3WT3A	L	sp|P24116|DNAA_MYCCT Chromosomal replication initiator protein DnaA OS=Mycoplasma capricolum subsp. capricolum (strain California kid / ATCC 27343 / NCTC 10154) OX=340047 GN=dnaA PE=3 SV=1	WP_013954486.1 chromosomal replication initiator protein DnaA [Mycoplasmopsis bovis]	-	-	-	-	-	-	ko04112(Cell cycle - Caulobacter);ko02020(Two-component system)
gene-MBOV_RS00045	4820.5	3933.5	5707.49	1.45099	0.53704	8.85229e-05	0.000228807	NC_018077.1	6982	7773	+	792	MBOV_RS00045	GO:0016787	-	3WTXS	I	sp|P75268|ESL3_MYCPN Putative esterase/lipase 3 OS=Mycoplasma pneumoniae (strain ATCC 29342 / M129) OX=272634 GN=MPN_519 PE=3 SV=1	WP_013954492.1 alpha/beta hydrolase [Mycoplasmopsis bovis]	-	-	-	-	-	GO:0016787//hydrolase activity;	-
gene-MBOV_RS01030	1681.71	1353.84	2009.59	1.48437	0.569846	9.00627e-05	0.000232016	NC_018077.1	244899	245843	-	945	MBOV_RS01030	GO:0004518	-	3WT0F	L	sp|O32150|BSN2_BACSU Extracellular ribonuclease OS=Bacillus subtilis (strain 168) OX=224308 GN=bsn PE=3 SV=1	WP_013954646.1 endonuclease [Mycoplasmopsis bovis]	-	-	-	-	-	GO:0004518//nuclease activity;	-
gene-MBOV_RS04010	2199.42	2883.25	1515.59	0.525655	-0.927811	0.000106875	0.000274417	NC_018077.1	944350	945204	-	855	MBOV_RS04010	GO:0001522;GO:0003723;GO:0009982	K06179	3WT1X	J	sp|P45614|Y714_MYCCT Uncharacterized RNA pseudouridine synthase MCAP_0714 OS=Mycoplasma capricolum subsp. capricolum (strain California kid / ATCC 27343 / NCTC 10154) OX=340047 GN=MCAP_0714 PE=3 SV=2	WP_013955070.1 RluA family pseudouridine synthase [Mycoplasmopsis bovis]	-	-	-	GO:0001522//pseudouridine synthesis;	-	GO:0003723//RNA binding;GO:0009982//pseudouridine synthase activity;	-
gene-MBOV_RS02330	25730.9	21431	30030.7	1.40127	0.48674	0.000116917	0.000299215	NC_018077.1	562968	564332	+	1365	eno	GO:0006096;GO:0004634	K01689	3WT0Q	F	sp|A5IYA8|ENO_MYCAP Enolase OS=Mycoplasma agalactiae (strain PG2) OX=347257 GN=eno PE=3 SV=1	WP_013954830.1 phosphopyruvate hydratase [Mycoplasmopsis bovis]	A4VWH9|PHI:11234|Eno|1307|Streptococcus_suis|unaffected_pathogenicity	VFG005576(gi:76788358) (eno) phosphopyruvate hydratase [Streptococcal enolase (CVF153)] [Streptococcus agalactiae A909]	-	GO:0006096//glycolytic process;	-	GO:0004634//phosphopyruvate hydratase activity;	ko03018(RNA degradation);ko00680(Methane metabolism);ko00010(Glycolysis / Gluconeogenesis)
gene-MBOV_RS03035	586.306	731.408	441.204	0.603225	-0.729231	0.00012274	0.000313089	NC_018077.1	728990	729316	-	327	rplX	GO:0006412;GO:0003735;GO:0000315;GO:0022625	K02895	3WTRU	J	sp|A5IYX5|RL24_MYCAP 50S ribosomal protein L24 OS=Mycoplasma agalactiae (strain PG2) OX=347257 GN=rplX PE=3 SV=1	WP_004023949.1 MULTISPECIES: 50S ribosomal protein L24 [Mycoplasmopsis]	-	-	-	GO:0006412//translation;	GO:0000315//organellar large ribosomal subunit;GO:0022625//cytosolic large ribosomal subunit;	GO:0003735//structural constituent of ribosome;	ko03010(Ribosome)
gene-MBOV_RS02755	476.354	599.16	353.549	0.590075	-0.761029	0.000125268	0.000318491	NC_018077.1	668287	668523	-	237	MBOV_RS02755	-	K00627	3WU1W	C	sp|Q49110|ODP2_MYCCT Dihydrolipoyllysine-residue acetyltransferase component of pyruvate dehydrogenase complex OS=Mycoplasma capricolum subsp. capricolum (strain California kid / ATCC 27343 / NCTC 10154) OX=340047 GN=pdhC PE=3 SV=1	WP_004023902.1 MULTISPECIES: biotin/lipoyl-containing protein [Mycoplasmopsis]	-	-	-	-	-	-	ko00620(Pyruvate metabolism);ko00020(Citrate cycle (TCA cycle));ko00010(Glycolysis / Gluconeogenesis)
gene-MBOV_RS02190	2891.65	2383.01	3400.29	1.42689	0.512869	0.000146873	0.000372207	NC_018077.1	523932	524927	-	996	trpS	GO:0006436;GO:0004830;GO:0005737	K01867	3WT2W	J	sp|Q98PH7|SYW_MYCPU Tryptophan--tRNA ligase OS=Mycoplasma pulmonis (strain UAB CTIP) OX=272635 GN=trpS PE=3 SV=1	WP_014829939.1 tryptophan--tRNA ligase [Mycoplasmopsis bovis]	-	-	-	GO:0006436//tryptophanyl-tRNA aminoacylation;	GO:0005737//cytoplasm;	GO:0004830//tryptophan-tRNA ligase activity;	ko00970(Aminoacyl-tRNA biosynthesis)
gene-MBOV_RS03345	6958.95	8148.61	5769.3	0.70801	-0.498158	0.000154933	0.000391357	NC_018077.1	795499	797112	+	1614	MBOV_RS03345	GO:0005524	-	3WT1U	S	sp|O31716|YKPA_BACSU Uncharacterized ABC transporter ATP-binding protein YkpA OS=Bacillus subtilis (strain 168) OX=224308 GN=ykpA PE=3 SV=1	WP_014829972.1 ATP-binding cassette domain-containing protein [Mycoplasmopsis bovis]	Q7MVN8|PHI:9164|PG_RS04465_(PG1010)|837|Porphyromonas_gingivalis|reduced_virulence	VFG037384(gi:213158103) (bauE) ferric acinetobactin transport system ATP-binding protein [Acinetobactin (CVF768)] [Acinetobacter baumannii AB0057]	gb|AKA86814|ARO:3003746|optrA [Enterococcus faecalis]	-	-	GO:0005524//ATP binding;	-
gene-MBOV_RS04170	147.091	90.7264	203.455	2.24251	1.16512	0.000166788	0.000419939	NC_018077.1	972135	973379	+	1245	MBOV_RS04170	GO:0004803	-	3WTE1	L	sp|P19769|INSK_ECOLI Putative transposase InsK for insertion sequence element IS150 OS=Escherichia coli (strain K12) OX=83333 GN=insK PE=2 SV=2	WP_013955093.1 IS3 family transposase [Mycoplasmopsis bovis]	W0H866|PHI:3165|HopA1|36746|Pseudomonas_cichorii|effector_(plant_avirulence_determinant)__unaffected_pathogenicity	VFG012837(gi:82524546) (ipaH2.5) invasion plasmid antigen, fragment [Mxi-Spa TTSS effectors controlled by MxiE (CVF465)] [Shigella dysenteriae Sd197]	-	-	-	GO:0004803//transposase activity;	-
gene-MBOV_RS01470	233.465	161.993	304.937	1.88242	0.912585	0.000171356	0.000430048	NC_018077.1	341556	342389	+	834	MBOV_RS01470	-	K06223	3WSZE	H	sp|P50179|MTL21_LACLC Modification methylase LlaDCHIA OS=Lactococcus lactis subsp. cremoris OX=1359 GN=llaDCHIA PE=3 SV=2	WP_013954698.1 DNA adenine methylase [Mycoplasmopsis bovis]	-	-	-	-	-	-	ko03430(Mismatch repair)
gene-MBOV_RS00375	1504.09	1795.17	1213.01	0.675706	-0.565533	0.000176236	0.000440874	NC_018077.1	87140	88105	+	966	pheS	GO:0006432;GO:0004826;GO:0009328	K01889	3WT38	J	sp|B9DPU8|SYFA_STACT Phenylalanine--tRNA ligase alpha subunit OS=Staphylococcus carnosus (strain TM300) OX=396513 GN=pheS PE=3 SV=1	WP_013456569.1 phenylalanine--tRNA ligase subunit alpha [Mycoplasmopsis bovis]	-	-	-	GO:0006432//phenylalanyl-tRNA aminoacylation;	GO:0009328//phenylalanine-tRNA ligase complex;	GO:0004826//phenylalanine-tRNA ligase activity;	ko00970(Aminoacyl-tRNA biosynthesis)
gene-MBOV_RS03720	1626.49	1319.26	1933.72	1.46577	0.551656	0.000179213	0.000446884	NC_018077.1	888620	889438	+	819	MBOV_RS03720	-	-	3WTMI	-	-	WP_013955035.1 hypothetical protein [Mycoplasmopsis bovis]	-	-	-	-	-	-	-
gene-MBOV_RS01670	10992.4	12791.6	9193.28	0.718697	-0.476544	0.000191534	0.000476082	NC_018077.1	393530	396508	+	2979	MBOV_RS01670	GO:0006302;GO:0016887	K03529	3WSUR	D	sp|P41508|SMC_MYCHR Chromosome partition protein Smc OS=Mycoplasma hyorhinis OX=2100 GN=smc PE=1 SV=2	WP_013954720.1 AAA family ATPase [Mycoplasmopsis bovis]	Q9I3I6|PHI:7016|Smc|287|Pseudomonas_aeruginosa|reduced_virulence	-	-	GO:0006302//double-strand break repair;	-	GO:0016887//ATP hydrolysis activity;	-
gene-MBOV_RS02340	1010.61	803.416	1217.8	1.51578	0.600059	0.000198188	0.000491053	NC_018077.1	564816	566066	+	1251	MBOV_RS02340	-	-	3WT9K	G	sp|Q6KH90|G6PI_MYCMO Glucose-6-phosphate isomerase OS=Mycoplasma mobile (strain ATCC 43663 / 163K / NCTC 11711) OX=267748 GN=pgi PE=3 SV=1	WP_013954831.1 glucose-6-phosphate isomerase [Mycoplasmopsis bovis]	-	-	-	-	-	-	-
gene-MBOV_RS00885	438.956	551.991	325.922	0.590447	-0.760121	0.000204326	0.000504653	NC_018077.1	211498	213207	+	1710	MBOV_RS00885	-	-	3WTAG	-	sp|P55801|P72_MYCMS Immunodominant protein p72 OS=Mycoplasma mycoides subsp. mycoides SC (strain PG1) OX=272632 GN=p72 PE=3 SV=2	WP_014829877.1 LppA family lipoprotein [Mycoplasmopsis bovis]	-	-	-	-	-	-	-
gene-MBOV_RS02715	2682.14	3157.64	2206.63	0.698823	-0.517001	0.000237677	0.000585167	NC_018077.1	658019	658813	+	795	MBOV_RS02715	GO:0016787	-	3WTQP	I	sp|P75333|ESL1_MYCPN Putative esterase/lipase 1 OS=Mycoplasma pneumoniae (strain ATCC 29342 / M129) OX=272634 GN=MPN_445 PE=3 SV=2	WP_013954890.1 alpha/beta hydrolase [Mycoplasmopsis bovis]	-	-	-	-	-	GO:0016787//hydrolase activity;	-
gene-MBOV_RS01840	2090.13	2468.84	1711.42	0.693208	-0.528641	0.000242482	0.000595115	NC_018077.1	440612	441340	+	729	MBOV_RS01840	-	-	3WTRR	-	-	WP_013954758.1 hypothetical protein [Mycoplasmopsis bovis]	-	-	-	-	-	-	-
gene-MBOV_RS01010	6144.34	4917.32	7371.36	1.49906	0.584057	0.000259534	0.00063496	NC_018077.1	240235	240930	-	696	rsmG	GO:0031167;GO:0046118;GO:0008168;GO:0005575	K03501	3WTR7	J	sp|Q4A6Q0|RSMG_MYCS5 Ribosomal RNA small subunit methyltransferase G OS=Mycoplasma synoviae (strain 53) OX=262723 GN=rsmG PE=3 SV=2	WP_013954638.1 16S rRNA (guanine(527)-N(7))-methyltransferase RsmG [Mycoplasmopsis bovis]	-	-	-	GO:0031167//rRNA methylation;GO:0046118//7-methylguanosine biosynthetic process;	GO:0005575//cellular_component;	GO:0008168//methyltransferase activity;	-
gene-MBOV_RS01675	6235.41	5006.3	7464.53	1.49103	0.576308	0.000270143	0.000658844	NC_018077.1	396561	397913	-	1353	MBOV_RS01675	-	-	3WT7A	S	sp|P75166|Y630_MYCPN Uncharacterized protein MG432 homolog OS=Mycoplasma pneumoniae (strain ATCC 29342 / M129) OX=272634 GN=MPN_630 PE=4 SV=1	WP_013954721.1 YitT family protein [Mycoplasmopsis bovis]	-	-	-	-	-	-	-
gene-MBOV_RS01265	9276.85	10785.4	7768.26	0.720254	-0.473422	0.00027472	0.000667913	NC_018077.1	292169	294835	+	2667	ileS	GO:0006428;GO:0004822;GO:0005737	K01870	3WSX7	J	sp|A5IY09|SYI_MYCAP Isoleucine--tRNA ligase OS=Mycoplasma agalactiae (strain PG2) OX=347257 GN=ileS PE=3 SV=1	WP_013954674.1 isoleucine--tRNA ligase [Mycoplasmopsis bovis]	-	-	gb|AEY83581|ARO:3000510|mupB [Staphylococcus aureus]	GO:0006428//isoleucyl-tRNA aminoacylation;	GO:0005737//cytoplasm;	GO:0004822//isoleucine-tRNA ligase activity;	ko00970(Aminoacyl-tRNA biosynthesis)
gene-MBOV_RS01960	3510.1	2795.64	4224.56	1.51112	0.595621	0.000279466	0.000677336	NC_018077.1	472640	473131	+	492	greA	GO:0032784;GO:0003677;GO:0070063	K03624	3WTDQ	K	sp|A5IYH4|GREA_MYCAP Transcription elongation factor GreA OS=Mycoplasma agalactiae (strain PG2) OX=347257 GN=greA PE=3 SV=1	WP_013455996.1 transcription elongation factor GreA [Mycoplasmopsis bovis]	P64281|PHI:7130|GreA|28901|Salmonella_enterica|loss_of_pathogenicity	-	-	GO:0032784//regulation of DNA-templated transcription, elongation;	-	GO:0003677//DNA binding;GO:0070063//RNA polymerase binding;	-
gene-MBOV_RS02975	1455.02	1737.19	1172.85	0.675142	-0.566737	0.000281985	0.000681318	NC_018077.1	720706	721698	+	993	MBOV_RS02975	-	K01085	3WTEI	-	sp|P19926|AGP_ECOLI Glucose-1-phosphatase OS=Escherichia coli (strain K12) OX=83333 GN=agp PE=1 SV=1	WP_013954924.1 histidine acid phosphatase [Mycoplasmopsis bovis]	-	-	-	-	-	-	ko00010(Glycolysis / Gluconeogenesis)
gene-MBOV_RS01490	1172.58	949.628	1395.54	1.46956	0.555389	0.000289323	0.000696883	NC_018077.1	346527	347030	-	504	MBOV_RS01490	-	-	3WTCQ	S	-	WP_013954702.1 dUTP diphosphatase [Mycoplasmopsis bovis]	-	-	-	-	-	-	-
gene-MBOV_RS00985	991.241	1190.65	791.834	0.665045	-0.588477	0.000299895	0.000720119	NC_018077.1	237519	238493	+	975	MBOV_RS00985	GO:0006304;GO:0003886;GO:0008168;GO:1904047	K00558	3WT0K	H	sp|P50192|MTHA_HAEPH Modification methylase HphIA OS=Haemophilus parahaemolyticus OX=735 GN=hphIAM PE=3 SV=1	WP_013954635.1 DNA cytosine methyltransferase [Mycoplasmopsis bovis]	-	-	-	GO:0006304//DNA modification;	-	GO:0003886//DNA (cytosine-5-)-methyltransferase activity;GO:0008168//methyltransferase activity;GO:1904047//S-adenosyl-L-methionine binding;	ko00270(Cysteine and methionine metabolism)
gene-MBOV_RS00820	19041.1	22036.7	16045.5	0.728124	-0.457743	0.000305133	0.000730441	NC_018077.1	190027	191532	-	1506	tig	GO:0051083;GO:0003755;GO:0051082;GO:0005854	K03545	3WTH2	D	sp|Q6F159|TIG_MESFL Trigger factor OS=Mesoplasma florum (strain ATCC 33453 / NBRC 100688 / NCTC 11704 / L1) OX=265311 GN=tig PE=3 SV=1	WP_013954611.1 trigger factor [Mycoplasmopsis bovis]	-	VFG005553(gi:24378614) (tig/ropA) trigger factor [Trigger factor (CVF149)] [Streptococcus mutans UA159]	-	GO:0051083//'de novo' cotranslational protein folding;	GO:0005854//nascent polypeptide-associated complex;	GO:0003755//peptidyl-prolyl cis-trans isomerase activity;GO:0051082//unfolded protein binding;	-
gene-MBOV_RS01585	9587.12	7279.73	11894.5	1.63392	0.70834	0.000313086	0.000747181	NC_018077.1	372856	373824	-	969	MBOV_RS01585	-	-	-	-	-	WP_226057214.1 hypothetical protein [Mycoplasmopsis bovis]	-	-	-	-	-	-	-
gene-MBOV_RS02110	11347.1	13193.6	9500.62	0.720091	-0.473748	0.000318447	0.000757651	NC_018077.1	507671	508582	-	912	MBOV_RS02110	-	-	3WUG7	-	-	WP_013456419.1 hypothetical protein [Mycoplasmopsis bovis]	-	-	-	-	-	-	-
gene-MBOV_RS02805	251.647	178.821	324.473	1.81451	0.859584	0.000348232	0.00082599	NC_018077.1	681026	681367	+	342	MBOV_RS02805	-	-	-	-	-	WP_013456450.1 thioredoxin [Mycoplasmopsis bovis]	-	-	-	-	-	-	-
gene-MBOV_RS02315	901.095	718.722	1083.47	1.50749	0.592151	0.000352507	0.000833587	NC_018077.1	560226	560783	-	558	MBOV_RS02315	-	-	COG1214	O	sp|Q8K9L9|TSAB_BUCAP tRNA threonylcarbamoyladenosine biosynthesis protein TsaB OS=Buchnera aphidicola subsp. Schizaphis graminum (strain Sg) OX=198804 GN=tsaB PE=3 SV=1	WP_013954828.1 hypothetical protein [Mycoplasmopsis bovis]	-	-	-	-	-	-	-
gene-MBOV_RS02460	1497.75	1787.71	1207.8	0.675615	-0.565727	0.000364635	0.000859654	NC_018077.1	592753	594132	-	1380	MBOV_RS02460	-	K02112	3WSWJ	C	sp|Q98QB6|ATPB2_MYCPU ATP synthase subunit beta 2 OS=Mycoplasma pulmonis (strain UAB CTIP) OX=272635 GN=atpD2 PE=3 SV=1	WP_013954847.1 F0F1 ATP synthase subunit beta [Mycoplasmopsis bovis]	A0A160EFI3|PHI:6706|EivC|562|Escherichia_coli|reduced_virulence	VFG043340(gb|YP_095783) (fliI) flagellum-specific ATP synthase FliI [polar flagella (AI149)] [Legionella pneumophila subsp. pneumophila str. Philadelphia 1]	-	-	-	-	ko00195(Photosynthesis);ko00190(Oxidative phosphorylation)
gene-MBOV_RS01835	746.882	929.571	564.192	0.606938	-0.720379	0.000388407	0.000912932	NC_018077.1	440182	440622	+	441	ruvX	GO:0008150;GO:0003674;GO:0005737	K07447	3WTQ3	J	sp|A5IYK4|YQGF_MYCAP Putative pre-16S rRNA nuclease OS=Mycoplasma agalactiae (strain PG2) OX=347257 GN=MAG4150 PE=3 SV=1	WP_013954757.1 Holliday junction resolvase RuvX [Mycoplasmopsis bovis]	-	-	-	GO:0008150//biological_process;	GO:0005737//cytoplasm;	GO:0003674//molecular_function;	-
gene-MBOV_RS03190	130.341	81.324	179.358	2.20547	1.14109	0.00039792	0.000932476	NC_018077.1	756380	757300	+	921	MBOV_RS03190	GO:0006310;GO:0015074;GO:0003677	-	3WT3F	L	sp|Q8R890|XERCL_CALS4 Tyrosine recombinase XerC-like OS=Caldanaerobacter subterraneus subsp. tengcongensis (strain DSM 15242 / JCM 11007 / NBRC 100824 / MB4) OX=273068 GN=TTE2127 PE=3 SV=1	WP_038582887.1 site-specific integrase [Mycoplasmopsis bovis]	-	-	-	GO:0006310//DNA recombination;GO:0015074//DNA integration;	-	GO:0003677//DNA binding;	-
gene-MBOV_RS03385	5233.83	6096.76	4370.89	0.71692	-0.480116	0.000424651	0.000992128	NC_018077.1	803966	805750	-	1785	MBOV_RS03385	GO:0005524;GO:0042626	K06147	3WT0J	V	sp|P47260|Y014_MYCGE Putative ABC transporter ATP-binding protein MG014 OS=Mycoplasma genitalium (strain ATCC 33530 / G-37 / NCTC 10195) OX=243273 GN=MG014 PE=3 SV=1	WP_038582898.1 ABC transporter ATP-binding protein [Mycoplasmopsis bovis]	P9WQJ1|PHI:9596|Rv1273c|1772|Mycolicibacterium_smegmatis|increased_virulence_(hypervirulence)	VFG013250(gi:148825660) (msbA) fused lipid transporter subunits of ABC superfamily: membrane component/ATP-binding component [LOS (CVF494)] [Haemophilus influenzae PittEE]	gb|WP_104671188.1|ARO:3003948|efrA [Enterococcus faecalis]	-	-	GO:0005524//ATP binding;GO:0042626//ATPase-coupled transmembrane transporter activity;	-
gene-MBOV_RS00865	2095.07	1742.26	2447.88	1.405	0.490568	0.000441231	0.00102778	NC_018077.1	204982	206406	-	1425	MBOV_RS00865	-	-	3WUHE	-	-	WP_013954621.1 hypothetical protein [Mycoplasmopsis bovis]	-	-	-	-	-	-	-
gene-MBOV_RS03045	242.594	313.222	171.966	0.549023	-0.865061	0.000444983	0.00103342	NC_018077.1	729701	729970	-	270	rpsQ	GO:0006412;GO:0003735;GO:0022627	K02961	3WTW8	J	sp|A5IYX7|RS17_MYCAP 30S ribosomal protein S17 OS=Mycoplasma agalactiae (strain PG2) OX=347257 GN=rpsQ PE=3 SV=1	WP_318023645.1 30S ribosomal protein S17 [Mycoplasmopsis bovis]	-	-	-	GO:0006412//translation;	GO:0022627//cytosolic small ribosomal subunit;	GO:0003735//structural constituent of ribosome;	ko03010(Ribosome)
gene-MBOV_RS01405	5413.44	6458.09	4368.79	0.676484	-0.563873	0.000451918	0.0010464	NC_018077.1	322382	323401	+	1020	MBOV_RS01405	-	-	-	-	-	WP_013954686.1 variable surface lipoprotein [Mycoplasmopsis bovis]	-	VFG016481(gi:148377507) (p40) P40, predicted lipoprotein [P40 (CVF584)] [Mycoplasma agalactiae PG2]	-	-	-	-	-
gene-MBOV_RS01550	728.268	579.739	876.796	1.5124	0.596838	0.000463527	0.0010701	NC_018077.1	365003	365248	-	246	MBOV_RS01550	-	-	3WTSF	S	-	WP_013456114.1 DUF2188 domain-containing protein [Mycoplasmopsis bovis]	-	-	-	-	-	-	-
gene-MBOV_RS01935	723.329	568.641	878.017	1.54406	0.626731	0.000466636	0.00107409	NC_018077.1	461457	464039	+	2583	MBOV_RS01935	-	-	3WSZS	S	sp|Q6F059|Y6508_BACAN Uncharacterized protein pXO2-09/BXB0008/GBAA_pXO2_0008 OS=Bacillus anthracis OX=1392 GN=pXO2-09 PE=4 SV=1	WP_014829927.1 conjugal transfer protein TraE [Mycoplasmopsis bovis]	-	-	-	-	-	-	-
gene-MBOV_RS02465	1369.77	1623.94	1115.6	0.686968	-0.541685	0.000498301	0.00114359	NC_018077.1	594132	595706	-	1575	MBOV_RS02465	-	K02111	3WSUY	C	sp|Q98QB7|ATPA2_MYCPU ATP synthase subunit alpha 2 OS=Mycoplasma pulmonis (strain UAB CTIP) OX=272635 GN=atpA2 PE=3 SV=1	WP_013954848.1 ATP F0F1 synthase subunit alpha [Mycoplasmopsis bovis]	Q2FWE8|PHI:10773|AtpA|1280|Staphylococcus_aureus|reduced_virulence	VFG042236(gi:82470762) (hrcN) HrcN [T3SS (SS007)] [Pantoea stewartii subsp. stewartii str. SS104]	-	-	-	-	ko00195(Photosynthesis);ko00190(Oxidative phosphorylation)
gene-MBOV_RS01360	1431.42	1160.39	1702.44	1.46713	0.552992	0.000501982	0.00114865	NC_018077.1	311730	312704	+	975	MBOV_RS01360	-	K02025	3WT0S	P	-	WP_013456385.1 sugar ABC transporter permease [Mycoplasmopsis bovis]	-	-	-	-	-	-	-
gene-MBOV_RS01180	5698.21	6572.99	4823.42	0.733825	-0.446493	0.000559211	0.00127585	NC_018077.1	279681	281321	+	1641	MBOV_RS01180	GO:0008168;GO:1904047	K03427	3WSUX	V	sp|P10484|T1M1_ECOLX Type I restriction enzyme EcoR124II M protein OS=Escherichia coli OX=562 GN=hsdM PE=1 SV=1	WP_013954665.1 class I SAM-dependent DNA methyltransferase [Mycoplasmopsis bovis]	-	-	-	-	-	GO:0008168//methyltransferase activity;GO:1904047//S-adenosyl-L-methionine binding;	-
gene-MBOV_RS01995	4929.82	5697.66	4161.98	0.730473	-0.453098	0.000562428	0.00127944	NC_018077.1	477083	479914	-	2832	uvrA	GO:0006289;GO:0003677;GO:0005524;GO:0016887	K03701	3WSVH	L	sp|Q98PL2|UVRA_MYCPU UvrABC system protein A OS=Mycoplasma pulmonis (strain UAB CTIP) OX=272635 GN=uvrA PE=3 SV=1	WP_013954786.1 excinuclease ABC subunit UvrA [Mycoplasmopsis bovis]	Q8ZQE4|PHI:3928|MacB|28901|Salmonella_enterica|reduced_virulence	VFG044173(gi:28901507) (pvuE) iron-dicitrate transporter ATP-binding subunit [vibrioferrin (IA038)] [Vibrio parahaemolyticus RIMD 2210633]	gb|APB03214.1|ARO:3003980|tetA(48) [Paenibacillus sp. LC231]	GO:0006289//nucleotide-excision repair;	-	GO:0003677//DNA binding;GO:0005524//ATP binding;GO:0016887//ATP hydrolysis activity;	ko03420(Nucleotide excision repair)
gene-MBOV_RS04740	37.3527	15.1237	59.5817	3.93963	1.97806	0.00057594	0.00130636	NC_018077.1	184345	184692	-	348	MBOV_RS04740	GO:0016787	K01046	3WSWK	I	sp|P75311|ESL2_MYCPN Putative esterase/lipase 2 OS=Mycoplasma pneumoniae (strain ATCC 29342 / M129) OX=272634 GN=MPN_473 PE=3 SV=1	WP_013954604.1 alpha/beta hydrolase, partial [Mycoplasmopsis bovis]	-	-	-	-	-	GO:0016787//hydrolase activity;	ko00561(Glycerolipid metabolism)
gene-MBOV_RS02000	3607.65	3025.12	4190.17	1.38512	0.470015	0.000625954	0.00141568	NC_018077.1	479916	481925	-	2010	uvrB	GO:0006289;GO:0003677;GO:0005515;GO:0005524;GO:0016787;GO:0016887;GO:0009380	K03702	3WT0X	L	sp|P58174|UVRB_MYCPU UvrABC system protein B OS=Mycoplasma pulmonis (strain UAB CTIP) OX=272635 GN=uvrB PE=3 SV=1	WP_013954787.1 excinuclease ABC subunit UvrB [Mycoplasmopsis bovis]	-	-	-	GO:0006289//nucleotide-excision repair;	GO:0009380//excinuclease repair complex;	GO:0003677//DNA binding;GO:0005515//protein binding;GO:0005524//ATP binding;GO:0016787//hydrolase activity;GO:0016887//ATP hydrolysis activity;	ko03420(Nucleotide excision repair)
gene-MBOV_RS01565	7058.43	8156.01	5960.85	0.730854	-0.452345	0.000635823	0.00143383	NC_018077.1	369280	371130	-	1851	topA	GO:0006260;GO:0006265;GO:0003677;GO:0003917;GO:0005737	K03168	3WSZC	L	sp|Q9PLZ2|TOP1_CAMJE DNA topoisomerase 1 OS=Campylobacter jejuni subsp. jejuni serotype O:2 (strain ATCC 700819 / NCTC 11168) OX=192222 GN=topA PE=3 SV=1	WP_075271040.1 type I DNA topoisomerase [Mycoplasmopsis bovis]	-	-	-	GO:0006260//DNA replication;GO:0006265//DNA topological change;	GO:0005737//cytoplasm;	GO:0003677//DNA binding;GO:0003917//DNA topoisomerase type I (single strand cut, ATP-independent) activity;	-
gene-MBOV_RS02265	4193.32	3550.4	4836.24	1.36217	0.445903	0.000648213	0.00145754	NC_018077.1	545772	547496	+	1725	MBOV_RS02265	-	-	3WT5M	S	sp|P45615|Y231_MYCCT Uncharacterized lipoprotein MCAP_0231 OS=Mycoplasma capricolum subsp. capricolum (strain California kid / ATCC 27343 / NCTC 10154) OX=340047 GN=MCAP_0231 PE=3 SV=1	WP_013954822.1 DUF31 family protein [Mycoplasmopsis bovis]	-	-	-	-	-	-	-
gene-MBOV_RS03330	931.258	1181.96	680.553	0.575782	-0.796405	0.000652552	0.00146307	NC_018077.1	793009	793479	-	471	rpsG	GO:0006412;GO:0003735;GO:0000314;GO:0022627	K02992	3WTG3	J	sp|A5IZ34|RS7_MYCAP 30S ribosomal protein S7 OS=Mycoplasma agalactiae (strain PG2) OX=347257 GN=rpsG PE=3 SV=1	WP_013456121.1 30S ribosomal protein S7 [Mycoplasmopsis bovis]	-	-	-	GO:0006412//translation;	GO:0000314//organellar small ribosomal subunit;GO:0022627//cytosolic small ribosomal subunit;	GO:0003735//structural constituent of ribosome;	ko03010(Ribosome)
gene-MBOV_RS03980	2187.59	1830.2	2544.98	1.39055	0.475655	0.000660438	0.0014765	NC_018077.1	936930	938081	+	1152	MBOV_RS03980	-	-	3WUBI	-	sp|P55802|LPP_MYCMS Uncharacterized lipoprotein lpp OS=Mycoplasma mycoides subsp. mycoides SC (strain PG1) OX=272632 GN=lpp PE=3 SV=2	WP_013955064.1 hypothetical protein [Mycoplasmopsis bovis]	-	-	-	-	-	-	-
gene-MBOV_RS00990	765.486	918.308	612.664	0.667166	-0.583883	0.000780837	0.00174066	NC_018077.1	238486	239193	+	708	MBOV_RS00990	-	-	3WU1G	-	-	WP_013954636.1 hypothetical protein [Mycoplasmopsis bovis]	-	-	-	-	-	-	-
gene-MBOV_RS01050	396.46	228.041	564.88	2.4771	1.30865	0.000785228	0.00174545	NC_018077.1	248967	249548	-	582	MBOV_RS01050	-	-	3WU1Y	-	-	WP_231139791.1 hypothetical protein [Mycoplasmopsis bovis]	-	-	-	-	-	-	-
gene-MBOV_RS00305	61438.5	53004.8	69872.2	1.31822	0.398596	0.000823839	0.00182606	NC_018077.1	70760	71770	-	1011	gap	GO:0006094;GO:0006096;GO:0019682	K00134	3WSX3	G	sp|O52631|G3P_CLOAB Glyceraldehyde-3-phosphate dehydrogenase OS=Clostridium acetobutylicum (strain ATCC 824 / DSM 792 / JCM 1419 / LMG 5710 / VKM B-1787) OX=272562 GN=gap PE=1 SV=1	WP_013954522.1 type I glyceraldehyde-3-phosphate dehydrogenase [Mycoplasmopsis bovis]	P0A038|PHI:6904|GAPDH|1280|Staphylococcus_aureus|reduced_virulence	VFG005359(gi:125718893) (plr/gapA) Glyceraldehyde 3-phosphate dehydrogenase, putative [Streptococcal plasmin receptor/GAPDH (CVF123)] [Streptococcus sanguinis SK36]	-	GO:0006094//gluconeogenesis;GO:0006096//glycolytic process;GO:0019682//glyceraldehyde-3-phosphate metabolic process;	-	-	ko05132(Salmonella infection);ko05130(Pathogenic Escherichia coli infection);ko00710(Carbon fixation in photosynthetic organisms);ko00010(Glycolysis / Gluconeogenesis)
gene-MBOV_RS00710	3957.98	3343.49	4572.46	1.36757	0.451619	0.000851827	0.00188273	NC_018077.1	159606	160742	+	1137	thiI	GO:0006400;GO:0009228;GO:0140741	K03151	3WT3B	H	sp|A5IXS0|THII_MYCAP Probable tRNA sulfurtransferase OS=Mycoplasma agalactiae (strain PG2) OX=347257 GN=thiI PE=3 SV=1	WP_013456483.1 tRNA uracil 4-sulfurtransferase ThiI [Mycoplasmopsis bovis]	-	-	-	GO:0006400//tRNA modification;GO:0009228//thiamine biosynthetic process;	-	-	ko04122(Sulfur relay system);ko00730(Thiamine metabolism)
gene-MBOV_RS02700	7676.73	6566.76	8786.7	1.33806	0.420141	0.000913322	0.00201293	NC_018077.1	653811	655604	+	1794	lepA	GO:0003924;GO:0005525	K03596	3WSVR	J	sp|A5IYS0|LEPA_MYCAP Elongation factor 4 OS=Mycoplasma agalactiae (strain PG2) OX=347257 GN=lepA PE=3 SV=1	WP_013954887.1 translation elongation factor 4 [Mycoplasmopsis bovis]	A0A380PIP1|PHI:11030|BipA|632|Yersinia_pestis|reduced_virulence	VFG016491(gi:26553484) (tuf) elongation factor Tu [EF-Tu (CVF587)] [Mycoplasma penetrans HF-2]	gb|AAA20117.1|ARO:3000195|tetB(P) [Clostridium perfringens]	-	-	GO:0003924//GTPase activity;GO:0005525//GTP binding;	ko05134(Legionellosis)
gene-MBOV_RS00380	768.446	1020.65	516.246	0.505803	-0.983351	0.000935011	0.00205491	NC_018077.1	88095	88754	+	660	MBOV_RS00380	GO:0006284;GO:0004844	K03648	3WTJA	L	sp|Q4A8N4|UNG_MYCH7 Uracil-DNA glycosylase OS=Mycoplasma hyopneumoniae (strain 7448) OX=262722 GN=ung PE=3 SV=1	WP_013954533.1 uracil-DNA glycosylase [Mycoplasmopsis bovis]	-	-	-	GO:0006284//base-excision repair;	-	GO:0004844//uracil DNA N-glycosylase activity;	ko03410(Base excision repair)
gene-MBOV_RS01095	317.415	170.985	463.844	2.71277	1.43976	0.00097283	0.002132	NC_018077.1	256916	257200	-	285	MBOV_RS01095	-	-	3WU4F	-	-	WP_013954656.1 hypothetical protein [Mycoplasmopsis bovis]	-	-	-	-	-	-	-
gene-MBOV_RS01505	151.584	101.981	201.187	1.9728	0.980243	0.000984992	0.00215259	NC_018077.1	351140	352741	+	1602	MBOV_RS01505	GO:0006313;GO:0004803	-	3WT69	L	-	WP_078086169.1 IS1634-like element ISMbov3 family transposase [Mycoplasmopsis bovis]	-	VFG016538(gi:42561497) (tnp) IS1634AV transposase [Capsule (CVF591)] [Mycoplasma mycoides subsp. mycoides SC str. PG1]	-	GO:0006313//transposition, DNA-mediated;	-	GO:0004803//transposase activity;	-
gene-MBOV_RS03065	417.197	550.728	283.666	0.515074	-0.957149	0.00110939	0.00241766	NC_018077.1	731242	731586	-	345	rplV	GO:0006412;GO:0003735;GO:0000311;GO:0022625	K02890	3WTMG	J	sp|A5IYY1|RL22_MYCAP 50S ribosomal protein L22 OS=Mycoplasma agalactiae (strain PG2) OX=347257 GN=rplV PE=3 SV=1	WP_013954929.1 50S ribosomal protein L22 [Mycoplasmopsis bovis]	-	-	-	GO:0006412//translation;	GO:0000311//plastid large ribosomal subunit;GO:0022625//cytosolic large ribosomal subunit;	GO:0003735//structural constituent of ribosome;	ko03010(Ribosome)
gene-MBOV_RS00620	1036.62	1229.59	843.644	0.68612	-0.543468	0.00113105	0.00245798	NC_018077.1	137370	137828	+	459	ybeY	GO:0042254;GO:0004540;GO:0046872	K07042	3WTYW	J	sp|Q4A620|YBEY_MYCS5 Endoribonuclease YbeY OS=Mycoplasma synoviae (strain 53) OX=262723 GN=ybeY PE=3 SV=2	WP_013954571.1 rRNA maturation RNase YbeY [Mycoplasmopsis bovis]	Q2YQS6|PHI:9125|YbeY_(bab1_2156)|235|Brucella_abortus|reduced_virulence	-	-	GO:0042254//ribosome biogenesis;	-	GO:0004540//ribonuclease activity;GO:0046872//metal ion binding;	-
gene-MBOV_RS00150	4054.07	3453.53	4654.61	1.34778	0.430587	0.00122675	0.00265853	NC_018077.1	29613	30635	+	1023	MBOV_RS00150	GO:0005524	K01990	3WT59	V	sp|P75444|Y334_MYCPN Putative ABC transporter ATP-binding protein MPN_334 OS=Mycoplasma pneumoniae (strain ATCC 29342 / M129) OX=272634 GN=MPN_334 PE=3 SV=1	WP_013954500.1 ABC transporter ATP-binding protein [Mycoplasmopsis bovis]	Q53763|PHI:6324|StpC|1280|Staphylococcus_aureus|unaffected_pathogenicity	VFG050113(gb|YP_002336033.1) (cesC) ABC transporter ATP-binding protein, CesC [Cereulide (VF0583)] [Bacillus cereus AH187]	gb|AAA99504.1|ARO:3002987|bcrA [Bacillus licheniformis]	-	-	GO:0005524//ATP binding;	-
gene-MBOV_RS02115	1756.72	2329.35	1184.09	0.508336	-0.976145	0.00124058	0.00268103	NC_018077.1	508718	509131	-	414	MBOV_RS02115	-	K02114	3WTQG	C	sp|Q98QU6|ATPE_MYCPU ATP synthase epsilon chain OS=Mycoplasma pulmonis (strain UAB CTIP) OX=272635 GN=atpC PE=3 SV=1	WP_013954806.1 ATP synthase delta/epsilon chain alpha-helix domain-containing protein [Mycoplasmopsis bovis]	-	-	-	-	-	-	ko00195(Photosynthesis);ko00190(Oxidative phosphorylation)
gene-MBOV_RS01600	5406.71	4586.21	6227.21	1.35781	0.441284	0.00124879	0.0026913	NC_018077.1	376301	377971	-	1671	MBOV_RS01600	-	-	3WSWT	E	sp|P75472|Y308_MYCPN Uncharacterized protein MPN_308 OS=Mycoplasma pneumoniae (strain ATCC 29342 / M129) OX=272634 GN=MPN_308 PE=4 SV=1	WP_013954715.1 APC family permease [Mycoplasmopsis bovis]	-	-	-	-	-	-	-
gene-MBOV_RS01085	160.228	111.12	209.336	1.88387	0.9137	0.00133813	0.00287586	NC_018077.1	255557	255793	-	237	MBOV_RS01085	GO:0006352;GO:0006355;GO:0003677;GO:0003700;GO:0016987	K09787	3WTXC	S	sp|O05290|P13_MYCMY Probable UPF0122 protein OS=Mycoplasma mycoides OX=2102 PE=3 SV=1	WP_013456378.1 sigma factor-like helix-turn-helix DNA-binding protein [Mycoplasmopsis bovis]	-	-	-	GO:0006352//DNA-templated transcription, initiation;GO:0006355//regulation of transcription, DNA-templated;	-	GO:0003677//DNA binding;GO:0003700//DNA-binding transcription factor activity;GO:0016987//sigma factor activity;	-
gene-MBOV_RS02140	1721.58	2384.45	1058.71	0.444008	-1.17134	0.00145441	0.00311716	NC_018077.1	513661	514233	-	573	atpF	GO:0015986;GO:0046933;GO:0000276;GO:0045263;GO:0045264	K02109	3WTP2	C	sp|A5IYE1|ATPF_MYCAP ATP synthase subunit b OS=Mycoplasma agalactiae (strain PG2) OX=347257 GN=atpF PE=3 SV=1	WP_013954809.1 F0F1 ATP synthase subunit B [Mycoplasmopsis bovis]	-	-	-	GO:0015986//ATP synthesis coupled proton transport;	GO:0000276//mitochondrial proton-transporting ATP synthase complex, coupling factor F(o);GO:0045263//proton-transporting ATP synthase complex, coupling factor F(o);GO:0045264//plasma membrane proton-transporting ATP synthase complex, coupling factor F(o);	GO:0046933//proton-transporting ATP synthase activity, rotational mechanism;	ko00195(Photosynthesis);ko00190(Oxidative phosphorylation)
gene-MBOV_RS01370	4374.43	5020.02	3728.84	0.742792	-0.428969	0.00147558	0.00315385	NC_018077.1	313664	315433	+	1770	MBOV_RS01370	-	-	3WT07	S	-	WP_013954681.1 variable surface lipoprotein [Mycoplasmopsis bovis]	-	-	-	-	-	-	-
gene-MBOV_RS02540	2848.17	3276.37	2419.96	0.738611	-0.437113	0.00155512	0.00331474	NC_018077.1	619544	620386	-	843	MBOV_RS02540	-	-	3WTAE	S	-	WP_013954863.1 BspA family leucine-rich repeat surface protein [Mycoplasmopsis bovis]	-	-	-	-	-	-	-
gene-MBOV_RS02730	421.289	303.385	539.194	1.77726	0.829655	0.00157828	0.00335491	NC_018077.1	660862	662091	-	1230	MBOV_RS02730	GO:0015074	-	3WTE1	L	sp|P19769|INSK_ECOLI Putative transposase InsK for insertion sequence element IS150 OS=Escherichia coli (strain K12) OX=83333 GN=insK PE=2 SV=2	WP_014829954.1 DDE-type integrase/transposase/recombinase [Mycoplasmopsis bovis]	W0H866|PHI:3165|HopA1|36746|Pseudomonas_cichorii|effector_(plant_avirulence_determinant)__unaffected_pathogenicity	-	-	GO:0015074//DNA integration;	-	-	-
gene-MBOV_RS00530	11032.3	15219.2	6845.46	0.44979	-1.15268	0.0016304	0.00345627	NC_018077.1	114232	114966	+	735	MBOV_RS00530	-	K00627	3WT4M	C	sp|P11179|ODO2_BOVIN Dihydrolipoyllysine-residue succinyltransferase component of 2-oxoglutarate dehydrogenase complex, mitochondrial OS=Bos taurus OX=9913 GN=DLST PE=1 SV=2	WP_013954560.1 2-oxo acid dehydrogenase subunit E2 [Mycoplasmopsis bovis]	Q2FH26|PHI:7353|OdhB|1280|Staphylococcus_aureus|unaffected_pathogenicity	-	-	-	-	-	ko00620(Pyruvate metabolism);ko00020(Citrate cycle (TCA cycle));ko00010(Glycolysis / Gluconeogenesis)
gene-MBOV_RS03475	1469.85	1237.63	1702.07	1.37526	0.459707	0.00167349	0.00353798	NC_018077.1	839596	840582	-	987	MBOV_RS03475	-	-	2Z8EF	L	-	WP_013954996.1 hypothetical protein [Mycoplasmopsis bovis]	-	-	-	-	-	-	-
gene-MBOV_RS02875	7125.05	8149.66	6100.44	0.748551	-0.417827	0.00176513	0.00372159	NC_018077.1	697731	698399	+	669	deoC	GO:0009264;GO:0004139	K01619	3WT0B	F	sp|Q6KHA7|DEOC_MYCMO Deoxyribose-phosphate aldolase OS=Mycoplasma mobile (strain ATCC 43663 / 163K / NCTC 11711) OX=267748 GN=deoC PE=3 SV=1	WP_013954918.1 deoxyribose-phosphate aldolase [Mycoplasmopsis bovis]	-	-	-	GO:0009264//deoxyribonucleotide catabolic process;	-	GO:0004139//deoxyribose-phosphate aldolase activity;	ko00030(Pentose phosphate pathway)
gene-MBOV_RS03015	1683.32	2175.06	1191.58	0.547835	-0.868186	0.0017889	0.003756	NC_018077.1	727308	727847	-	540	rplF	GO:0006412;GO:0003735;GO:0019843;GO:0022625	K02933	3WT1B	J	sp|B3PMN2|RL6_MYCA5 50S ribosomal protein L6 OS=Mycoplasma arthritidis (strain 158L3-1) OX=243272 GN=rplF PE=3 SV=1	WP_013455947.1 50S ribosomal protein L6 [Mycoplasmopsis bovis]	-	-	-	GO:0006412//translation;	GO:0022625//cytosolic large ribosomal subunit;	GO:0003735//structural constituent of ribosome;GO:0019843//rRNA binding;	ko03010(Ribosome)
gene-MBOV_RS02565	4935.17	4204.78	5665.56	1.34741	0.43019	0.0017911	0.003756	NC_018077.1	625930	626337	+	408	rpsI	GO:0006412;GO:0003735;GO:0005840	K02996	3WTKX	J	sp|Q4A6X3|RS9_MYCS5 30S ribosomal protein S9 OS=Mycoplasma synoviae (strain 53) OX=262723 GN=rpsI PE=3 SV=2	WP_013456078.1 30S ribosomal protein S9 [Mycoplasmopsis bovis]	-	-	-	GO:0006412//translation;	GO:0005840//ribosome;	GO:0003735//structural constituent of ribosome;	ko03010(Ribosome)
gene-MBOV_RS04140	281.072	211.621	350.523	1.65637	0.728024	0.00186978	0.00391046	NC_018077.1	965828	966793	-	966	MBOV_RS04140	GO:0015074	-	3WTE1	L	sp|P19769|INSK_ECOLI Putative transposase InsK for insertion sequence element IS150 OS=Escherichia coli (strain K12) OX=83333 GN=insK PE=2 SV=2	WP_233090949.1 DDE-type integrase/transposase/recombinase [Mycoplasmopsis bovis]	W0H866|PHI:3165|HopA1|36746|Pseudomonas_cichorii|effector_(plant_avirulence_determinant)__unaffected_pathogenicity	VFG012837(gi:82524546) (ipaH2.5) invasion plasmid antigen, fragment [Mxi-Spa TTSS effectors controlled by MxiE (CVF465)] [Shigella dysenteriae Sd197]	-	GO:0015074//DNA integration;	-	-	-
gene-MBOV_RS03010	518.571	621.405	415.738	0.669029	-0.57986	0.00206826	0.00431396	NC_018077.1	726933	727283	-	351	rplR	GO:0006412;GO:0003735;GO:0000315;GO:0022625	K02881	3WTJJ	J	sp|Q4A5D7|RL18_MYCS5 50S ribosomal protein L18 OS=Mycoplasma synoviae (strain 53) OX=262723 GN=rplR PE=3 SV=2	WP_013456329.1 50S ribosomal protein L18 [Mycoplasmopsis bovis]	-	-	-	GO:0006412//translation;	GO:0000315//organellar large ribosomal subunit;GO:0022625//cytosolic large ribosomal subunit;	GO:0003735//structural constituent of ribosome;	ko03010(Ribosome)
gene-MBOV_RS02780	65322.8	73943.4	56702.3	0.766833	-0.383015	0.0021256	0.00442171	NC_018077.1	674569	676035	+	1467	MBOV_RS02780	-	-	3WT3Y	EGP	sp|P0C0K1|Y132_MYCHJ Uncharacterized protein MHJ_0132 OS=Mycoplasma hyopneumoniae (strain J / ATCC 25934 / NCTC 10110) OX=262719 GN=MHJ_0132 PE=4 SV=3	WP_013954902.1 MFS transporter [Mycoplasmopsis bovis]	A5IYT6|PHI:6515|UhpT|2110|Mycoplasma_agalactiae|reduced_virulence	-	-	-	-	-	-
gene-MBOV_RS04735	41.5051	19.0579	63.9522	3.35568	1.74661	0.00214193	0.00444378	NC_018077.1	183893	184315	-	423	MBOV_RS04735	-	K01046	3WSWK	I	-	WP_013954603.1 hypothetical protein, partial [Mycoplasmopsis bovis]	-	-	-	-	-	-	ko00561(Glycerolipid metabolism)
gene-MBOV_RS04690	315.249	387.98	242.518	0.625078	-0.677892	0.00222871	0.00461118	NC_018077.1	837244	837855	-	612	MBOV_RS04690	-	-	2Z8EF	L	-	WP_226056457.1 AlwI family type II restriction endonuclease [Mycoplasmopsis bovis]	-	-	-	-	-	-	-
gene-MBOV_RS01315	351.192	429.439	272.945	0.635584	-0.653845	0.00223447	0.00461118	NC_018077.1	302418	303014	+	597	ruvA	GO:0006310;GO:0009378;GO:0009379	K03550	3WTER	L	sp|A5IY12|RUVA_MYCAP Holliday junction ATP-dependent DNA helicase RuvA OS=Mycoplasma agalactiae (strain PG2) OX=347257 GN=ruvA PE=3 SV=1	WP_013954676.1 Holliday junction branch migration protein RuvA [Mycoplasmopsis bovis]	-	-	-	GO:0006310//DNA recombination;	GO:0009379//Holliday junction helicase complex;	GO:0009378//four-way junction helicase activity;	ko03440(Homologous recombination)
gene-MBOV_RS03445	4919.41	5616.27	4222.56	0.751844	-0.411496	0.00226425	0.00466028	NC_018077.1	830022	831494	-	1473	lysS	GO:0006430;GO:0004824;GO:0005737	K04567	3WT4Y	J	sp|Q49158|SYK_MYCFP Lysine--tRNA ligase OS=Mycoplasma fermentans (strain ATCC 19989 / NBRC 14854 / NCTC 10117 / PG18) OX=496833 GN=lysS PE=3 SV=2	WP_318023646.1 lysine--tRNA ligase [Mycoplasmopsis bovis]	V6RRH2|PHI:1594|GzOB034|5518|Fusarium_graminearum|unaffected_pathogenicity	-	-	GO:0006430//lysyl-tRNA aminoacylation;	GO:0005737//cytoplasm;	GO:0004824//lysine-tRNA ligase activity;	ko00970(Aminoacyl-tRNA biosynthesis)
gene-MBOV_RS00500	5338.07	4575.69	6100.45	1.33323	0.414926	0.00235907	0.00484263	NC_018077.1	108835	109818	+	984	lgt	GO:0009249;GO:0008961;GO:0016020	K13292	3WT1K	M	sp|Q98PL0|LGT_MYCPU Phosphatidylglycerol--prolipoprotein diacylglyceryl transferase OS=Mycoplasma pulmonis (strain UAB CTIP) OX=272635 GN=lgt PE=3 SV=1	WP_013954556.1 prolipoprotein diacylglyceryl transferase [Mycoplasmopsis bovis]	-	VFG006808(gi:16801687) (lgt) lgt [Lipoprotein diacylglyceryl transferase (CVF248)] [Listeria innocua Clip11262]	-	GO:0009249//protein lipoylation;	GO:0016020//membrane;	GO:0008961//phosphatidylglycerol-prolipoprotein diacylglyceryl transferase activity;	-
gene-MBOV_RS03000	1428.92	1655.97	1201.87	0.725781	-0.462393	0.00239176	0.00489682	NC_018077.1	725782	726216	-	435	rplO	GO:0006412;GO:0003735;GO:0000315;GO:0022625	K02876	3WTEQ	J	sp|A5IYW8|RL15_MYCAP 50S ribosomal protein L15 OS=Mycoplasma agalactiae (strain PG2) OX=347257 GN=rplO PE=3 SV=1	WP_013456526.1 50S ribosomal protein L15 [Mycoplasmopsis bovis]	-	-	-	GO:0006412//translation;	GO:0000315//organellar large ribosomal subunit;GO:0022625//cytosolic large ribosomal subunit;	GO:0003735//structural constituent of ribosome;	ko03010(Ribosome)
gene-MBOV_RS00240	3980.47	4587.61	3373.33	0.735313	-0.44357	0.00251981	0.00514543	NC_018077.1	60339	61061	+	723	pyrH	GO:0015949;GO:0033862	K09903	3WSW8	F	sp|Q4A587|PYRH_MYCS5 Uridylate kinase OS=Mycoplasma synoviae (strain 53) OX=262723 GN=pyrH PE=3 SV=1	WP_013954513.1 UMP kinase [Mycoplasmopsis bovis]	-	-	-	GO:0015949//nucleobase-containing small molecule interconversion;	-	GO:0033862//UMP kinase activity;	ko00240(Pyrimidine metabolism)
gene-MBOV_RS02230	2801.27	3202.68	2399.87	0.749333	-0.416321	0.00252951	0.00515173	NC_018077.1	532880	533431	-	552	MBOV_RS02230	-	-	3WU6E	-	-	WP_014829945.1 variable surface lipoprotein [Mycoplasmopsis bovis]	-	-	-	-	-	-	-
gene-MBOV_RS01320	1022.94	1227.01	818.876	0.667375	-0.58343	0.00255758	0.0051953	NC_018077.1	302995	303957	+	963	ruvB	GO:0006281;GO:0006310;GO:0003677;GO:0005524;GO:0009378	K03551	3WSUH	L	sp|Q4A6N6|RUVB_MYCS5 Holliday junction ATP-dependent DNA helicase RuvB OS=Mycoplasma synoviae (strain 53) OX=262723 GN=ruvB PE=3 SV=2	WP_013456191.1 Holliday junction branch migration DNA helicase RuvB [Mycoplasmopsis bovis]	A0A164J6A6|PHI:6447|RarA|573|Klebsiella_pneumoniae|reduced_virulence	-	-	GO:0006281//DNA repair;GO:0006310//DNA recombination;	-	GO:0003677//DNA binding;GO:0005524//ATP binding;GO:0009378//four-way junction helicase activity;	ko03440(Homologous recombination)
gene-MBOV_RS00725	1054.89	871.417	1238.37	1.42109	0.507003	0.00261923	0.00530667	NC_018077.1	162942	164387	-	1446	MBOV_RS00725	-	-	3WT7Q	S	-	WP_013954588.1 BspA family leucine-rich repeat surface protein [Mycoplasmopsis bovis]	-	-	-	-	-	-	-
gene-MBOV_RS00135	2283.11	2626.45	1939.76	0.738551	-0.437231	0.00275986	0.00557708	NC_018077.1	25710	26609	-	900	MBOV_RS00135	-	-	3WTWV	G	sp|P30235|PSUK_ECOLI Pseudouridine kinase OS=Escherichia coli (strain K12) OX=83333 GN=psuK PE=1 SV=2	WP_013456608.1 carbohydrate kinase family protein [Mycoplasmopsis bovis]	O51575|PHI:6527|FruK|139|Borreliella_burgdorferi|unaffected_pathogenicity	-	-	-	-	-	-
gene-MBOV_RS03530	728.391	857.135	599.646	0.699594	-0.51541	0.00294833	0.0059425	NC_018077.1	851419	852150	-	732	MBOV_RS03530	-	K03077	3WT3E	G	sp|P75289|ULAF_MYCPN Probable L-ribulose-5-phosphate 4-epimerase UlaF OS=Mycoplasma pneumoniae (strain ATCC 29342 / M129) OX=272634 GN=ulaF PE=3 SV=1	WP_013455914.1 L-ribulose-5-phosphate 4-epimerase [Mycoplasmopsis bovis]	-	-	-	-	-	-	ko00053(Ascorbate and aldarate metabolism);ko00040(Pentose and glucuronate interconversions)
gene-MBOV_RS00185	1150.31	953.332	1347.29	1.41325	0.499015	0.00310005	0.00623208	NC_018077.1	36950	38035	-	1086	MBOV_RS00185	GO:0055085	K15581	3WT5B	P	sp|P24138|OPPB_BACSU Oligopeptide transport system permease protein OppB OS=Bacillus subtilis (strain 168) OX=224308 GN=oppB PE=2 SV=2	WP_013954502.1 ABC transporter permease [Mycoplasmopsis bovis]	A0A031WAR9|PHI:4612|App|1496|Clostridioides_difficile|increased_virulence_(hypervirulence)	-	-	GO:0055085//transmembrane transport;	-	-	ko02024(Quorum sensing);ko02010(ABC transporters);ko01501(beta-Lactam resistance)
gene-MBOV_RS01570	4084.33	4657.59	3511.08	0.75384	-0.407669	0.00310803	0.00623208	NC_018077.1	371498	371935	+	438	rpsF	GO:0006412;GO:0003735;GO:0000314;GO:0022627	K02990	3WTUT	J	sp|A5IY65|RS6_MYCAP 30S ribosomal protein S6 OS=Mycoplasma agalactiae (strain PG2) OX=347257 GN=rpsF PE=3 SV=1	WP_013456432.1 30S ribosomal protein S6 [Mycoplasmopsis bovis]	-	-	-	GO:0006412//translation;	GO:0000314//organellar small ribosomal subunit;GO:0022627//cytosolic small ribosomal subunit;	GO:0003735//structural constituent of ribosome;	ko03010(Ribosome)
gene-MBOV_RS00640	17935.9	20249.3	15622.4	0.771501	-0.37426	0.00336482	0.00672964	NC_018077.1	140311	141747	+	1437	proS	GO:0006433;GO:0004827	K01881	3WT27	J	sp|Q4A5S0|SYP_MYCS5 Proline--tRNA ligase OS=Mycoplasma synoviae (strain 53) OX=262723 GN=proS PE=3 SV=1	WP_013954575.1 proline--tRNA ligase [Mycoplasmopsis bovis]	-	-	-	GO:0006433//prolyl-tRNA aminoacylation;	-	GO:0004827//proline-tRNA ligase activity;	ko00970(Aminoacyl-tRNA biosynthesis)
gene-MBOV_RS01190	168.285	119.137	217.432	1.82506	0.86794	0.003937	0.00785382	NC_018077.1	281856	282548	-	693	MBOV_RS01190	-	K01154	3WTS1	V	-	WP_013954667.1 restriction endonuclease subunit S [Mycoplasmopsis bovis]	-	-	-	-	-	-	-
gene-MBOV_RS02910	9347.29	10892.3	7802.3	0.716315	-0.481334	0.00396759	0.0078946	NC_018077.1	703602	704612	-	1011	MBOV_RS02910	GO:0006351;GO:0003677;GO:0003899;GO:0046983	K03040	3WT0P	K	sp|Q98Q08|RPOA_MYCPU DNA-directed RNA polymerase subunit alpha OS=Mycoplasma pulmonis (strain UAB CTIP) OX=272635 GN=rpoA PE=3 SV=1	WP_013456482.1 DNA-directed RNA polymerase subunit alpha [Mycoplasmopsis bovis]	-	-	-	GO:0006351//transcription, DNA-templated;	-	GO:0003677//DNA binding;GO:0003899//DNA-directed 5'-3' RNA polymerase activity;GO:0046983//protein dimerization activity;	ko03020(RNA polymerase)
gene-MBOV_RS02500	2305.75	2625.65	1985.84	0.756321	-0.40293	0.00401172	0.00796203	NC_018077.1	603999	606245	-	2247	MBOV_RS02500	GO:0005515	-	3WSVP	M	sp|Q9PR99|Y046_UREPA Uncharacterized protein UU046 OS=Ureaplasma parvum serovar 3 (strain ATCC 700970) OX=273119 GN=UU046 PE=4 SV=1	WP_013954855.1 putative immunoglobulin-blocking virulence protein [Mycoplasmopsis bovis]	Q7NAE8|PHI:7714|MGA_0588|2096|Mycoplasma_gallisepticum|reduced_virulence	-	-	-	-	GO:0005515//protein binding;	-
gene-MBOV_RS04645	976.25	718.501	1234	1.71746	0.780279	0.00413359	0.00818303	NC_018077.1	591661	592074	-	414	MBOV_RS04645	-	-	3WUDS	-	-	WP_013954845.1 hypothetical protein [Mycoplasmopsis bovis]	-	-	-	-	-	-	-
gene-MBOV_RS03870	3082.21	2489.74	3674.69	1.47593	0.561628	0.00414462	0.00818405	NC_018077.1	915862	916374	-	513	MBOV_RS03870	GO:0009116;GO:0003999	K00759	3WTCR	F	sp|A5IZD7|APT_MYCAP Adenine phosphoribosyltransferase OS=Mycoplasma agalactiae (strain PG2) OX=347257 GN=apt PE=3 SV=1	WP_013955057.1 adenine phosphoribosyltransferase [Mycoplasmopsis bovis]	-	-	-	GO:0009116//nucleoside metabolic process;	-	GO:0003999//adenine phosphoribosyltransferase activity;	ko00230(Purine metabolism)
gene-MBOV_RS03680	3089.42	2675.65	3503.18	1.30928	0.388776	0.00423276	0.00833693	NC_018077.1	882168	883073	-	906	MBOV_RS03680	-	-	3WTHV	-	-	WP_013955029.1 hypothetical protein [Mycoplasmopsis bovis]	-	-	-	-	-	-	-
gene-MBOV_RS03405	142.047	100.887	183.206	1.81596	0.860731	0.00430125	0.00845044	NC_018077.1	809164	810408	+	1245	MBOV_RS03405	GO:0004803	-	3WTE1	L	sp|P19769|INSK_ECOLI Putative transposase InsK for insertion sequence element IS150 OS=Escherichia coli (strain K12) OX=83333 GN=insK PE=2 SV=2	WP_014829974.1 IS3 family transposase [Mycoplasmopsis bovis]	W0H866|PHI:3165|HopA1|36746|Pseudomonas_cichorii|effector_(plant_avirulence_determinant)__unaffected_pathogenicity	VFG012837(gi:82524546) (ipaH2.5) invasion plasmid antigen, fragment [Mxi-Spa TTSS effectors controlled by MxiE (CVF465)] [Shigella dysenteriae Sd197]	-	-	-	GO:0004803//transposase activity;	-
gene-MBOV_RS04090	73.6269	8.31331	138.941	16.713	4.0629	0.00432248	0.00847075	NC_018077.1	955433	955660	-	228	MBOV_RS04090	-	K02078	-	-	sp|Q98QK3|ACPH_MYCPU Acyl carrier protein homolog OS=Mycoplasma pulmonis (strain UAB CTIP) OX=272635 GN=MYPU_3580 PE=3 SV=1	WP_013955077.1 phosphopantetheine-binding protein [Mycoplasmopsis bovis]	-	-	-	-	-	-	ko00998(Biosynthesis of various secondary metabolites - part 2);ko00061(Fatty acid biosynthesis)
gene-MBOV_RS00485	1693	1435.87	1950.13	1.35815	0.441645	0.00438262	0.00856703	NC_018077.1	106465	107325	+	861	ylqF	GO:0042254;GO:0003924;GO:0005525;GO:0005737	K14540	3WSWF	S	sp|D5DJL5|RBGA_BACMD Ribosome biogenesis GTPase A OS=Bacillus megaterium (strain DSM 319 / IMG 1521) OX=592022 GN=rbgA PE=3 SV=1	WP_013954553.1 ribosome biogenesis GTPase YlqF [Mycoplasmopsis bovis]	-	-	-	GO:0042254//ribosome biogenesis;	GO:0005737//cytoplasm;	GO:0003924//GTPase activity;GO:0005525//GTP binding;	-
gene-MBOV_RS00670	2626.93	2270.02	2983.85	1.31446	0.394473	0.00441188	0.00860261	NC_018077.1	148951	150792	-	1842	pepF	GO:0006508;GO:0004222	K08602	3WT06	E	sp|Q98QP0|PEPF_MYCPU Oligoendopeptidase F homolog OS=Mycoplasma pulmonis (strain UAB CTIP) OX=272635 GN=pepF PE=3 SV=1	WP_014829869.1 oligoendopeptidase F [Mycoplasmopsis bovis]	-	-	-	GO:0006508//proteolysis;	-	GO:0004222//metalloendopeptidase activity;	-
gene-MBOV_RS03515	2082.02	2437.86	1726.18	0.70807	-0.498035	0.00442358	0.00860387	NC_018077.1	848290	850002	-	1713	ptsP	GO:0006808;GO:0009401;GO:0008965	K08483	3WSWH	G	sp|Q6GAD0|PT1_STAAS Phosphoenolpyruvate-protein phosphotransferase OS=Staphylococcus aureus (strain MSSA476) OX=282459 GN=SAS1019 PE=3 SV=1	WP_013955002.1 phosphoenolpyruvate--protein phosphotransferase [Mycoplasmopsis bovis]	Q99Z66|PHI:8022|PtsI|1314|Streptococcus_pyogenes|increased_virulence_(hypervirulence)	-	-	GO:0006808//regulation of nitrogen utilization;GO:0009401//phosphoenolpyruvate-dependent sugar phosphotransferase system;	-	GO:0008965//phosphoenolpyruvate-protein phosphotransferase activity;	ko02060(Phosphotransferase system (PTS))
gene-MBOV_RS04190	12658.7	14300.5	11016.8	0.770382	-0.376354	0.00449601	0.00872293	NC_018077.1	985723	987753	-	2031	ftsH	GO:0006508;GO:0051301;GO:0004222;GO:0016887	K03798	3WSUZ	O	sp|Q4A5F0|FTSH_MYCS5 ATP-dependent zinc metalloprotease FtsH OS=Mycoplasma synoviae (strain 53) OX=262723 GN=ftsH PE=3 SV=2	WP_013955097.1 ATP-dependent zinc metalloprotease FtsH [Mycoplasmopsis bovis]	Q6NF92|PHI:11203|FtsH|1717|Corynebacterium_diphtheriae|unaffected_pathogenicity	VFG031150(gi:118617847) (mpa) ATPase [Proteasome-associated proteins (CVF656)] [Mycobacterium ulcerans Agy99]	-	GO:0006508//proteolysis;GO:0051301//cell division;	-	GO:0004222//metalloendopeptidase activity;GO:0016887//ATP hydrolysis activity;	-
gene-MBOV_RS03965	602.588	490.554	714.623	1.45677	0.542771	0.0045598	0.00881091	NC_018077.1	933803	934552	+	750	MBOV_RS03965	GO:0006310;GO:0015074;GO:0003677	K04763	3WTFU	L	sp|Q9PQS0|XER_UREPA Tyrosine recombinase UU222 OS=Ureaplasma parvum serovar 3 (strain ATCC 700970) OX=273119 GN=xerC PE=3 SV=1	WP_013456123.1 tyrosine-type recombinase/integrase [Mycoplasmopsis bovis]	-	-	-	GO:0006310//DNA recombination;GO:0015074//DNA integration;	-	GO:0003677//DNA binding;	-
gene-MBOV_RS02615	2564.3	2917.32	2211.27	0.757979	-0.39977	0.00456401	0.00881091	NC_018077.1	635703	636590	+	888	MBOV_RS02615	-	-	3WTF8	-	-	WP_013954874.1 hypothetical protein [Mycoplasmopsis bovis]	-	-	-	-	-	-	-
gene-MBOV_RS02150	4240.6	5322.95	3158.25	0.593326	-0.753103	0.00459531	0.00881967	NC_018077.1	514481	515299	-	819	MBOV_RS02150	-	K02108	3WTMD	C	sp|P33251|ATP6_MYCGA ATP synthase subunit a OS=Mycoplasma gallisepticum (strain R(low / passage 15 / clone 2)) OX=710127 GN=atpB PE=3 SV=2	WP_013456258.1 F0F1 ATP synthase subunit A [Mycoplasmopsis bovis]	-	-	-	-	-	-	ko00195(Photosynthesis);ko00190(Oxidative phosphorylation)
gene-MBOV_RS00290	632.388	742.82	521.956	0.702669	-0.509083	0.00460289	0.00881967	NC_018077.1	67818	68579	-	762	MBOV_RS00290	GO:0016788	K03424	3WSY0	L	sp|P37545|YABD_BACSU Uncharacterized metal-dependent hydrolase YabD OS=Bacillus subtilis (strain 168) OX=224308 GN=yabD PE=3 SV=1	WP_013954519.1 TatD family hydrolase [Mycoplasmopsis bovis]	G4Z2B4|PHI:3071|PsTatD4|67593|Phytophthora_sojae|reduced_virulence	-	-	-	-	GO:0016788//hydrolase activity, acting on ester bonds;	-
gene-MBOV_RS02640	570.077	413.734	726.419	1.75576	0.812099	0.00460799	0.00881967	NC_018077.1	640654	640926	+	273	MBOV_RS02640	GO:0009401	K11189	3WTXH	G	sp|P47287|PTHP_MYCGE Phosphocarrier protein HPr OS=Mycoplasma genitalium (strain ATCC 33530 / G-37 / NCTC 10195) OX=243273 GN=ptsH PE=3 SV=1	WP_013456586.1 HPr family phosphocarrier protein [Mycoplasmopsis bovis]	P99143|PHI:11269|PtsH|1280|Staphylococcus_aureus|reduced_virulence	-	-	GO:0009401//phosphoenolpyruvate-dependent sugar phosphotransferase system;	-	-	-
gene-MBOV_RS00015	196.165	146.963	245.368	1.66959	0.739493	0.00461508	0.00881967	NC_018077.1	2648	2875	+	228	MBOV_RS00015	-	-	-	-	sp|P05650|RLBA_BACSU Probable ribosome maturation protein RlbA OS=Bacillus subtilis (strain 168) OX=224308 GN=rlbA PE=4 SV=1	WP_013954488.1 RNA-binding S4 domain-containing protein [Mycoplasmopsis bovis]	-	-	-	-	-	-	-
gene-MBOV_RS00685	1013.63	1228.36	798.899	0.650379	-0.620648	0.00462523	0.00881967	NC_018077.1	153279	154172	+	894	MBOV_RS00685	-	K11070	3WSUK	P	sp|P47290|POTC_MYCGE Spermidine/putrescine transport system permease protein PotC homolog OS=Mycoplasma genitalium (strain ATCC 33530 / G-37 / NCTC 10195) OX=243273 GN=potC PE=3 SV=1	WP_013954583.1 spermidine/putrescine ABC transporter permease [Mycoplasmopsis bovis]	-	-	-	-	-	-	ko02010(ABC transporters)
gene-MBOV_RS03335	668.073	781.837	554.309	0.708983	-0.496178	0.00472652	0.00897709	NC_018077.1	793510	793923	-	414	rpsL	GO:0006412;GO:0003735;GO:0000314;GO:0022627	K02950	3WTGE	J	sp|A5IZ35|RS12_MYCAP 30S ribosomal protein S12 OS=Mycoplasma agalactiae (strain PG2) OX=347257 GN=rpsL PE=3 SV=1	WP_004024001.1 MULTISPECIES: 30S ribosomal protein S12 [Mycoplasmopsis]	I1RZ39|PHI:1599|GzOB039|5518|Fusarium_graminearum|unaffected_pathogenicity	-	-	GO:0006412//translation;	GO:0000314//organellar small ribosomal subunit;GO:0022627//cytosolic small ribosomal subunit;	GO:0003735//structural constituent of ribosome;	ko03010(Ribosome)
gene-MBOV_RS03450	1070.85	1241.22	900.491	0.72549	-0.462972	0.00473086	0.00897709	NC_018077.1	831645	832535	+	891	MBOV_RS03450	-	-	3WTE3	L	sp|P47613|Y373_MYCGE Uncharacterized protein MG373 OS=Mycoplasma genitalium (strain ATCC 33530 / G-37 / NCTC 10195) OX=243273 GN=MG373 PE=4 SV=1	WP_013954990.1 hypothetical protein [Mycoplasmopsis bovis]	-	-	-	-	-	-	-
gene-MBOV_RS03095	252.688	374.618	130.758	0.349043	-1.51852	0.00481847	0.00912109	NC_018077.1	735086	735391	-	306	rpsJ	GO:0006412;GO:0003723;GO:0003735;GO:0005840	K02946	3WTQ5	J	sp|Q4A5C0|RS10_MYCS5 30S ribosomal protein S10 OS=Mycoplasma synoviae (strain 53) OX=262723 GN=rpsJ PE=3 SV=2	WP_013456535.1 30S ribosomal protein S10 [Mycoplasmopsis bovis]	-	-	-	GO:0006412//translation;	GO:0005840//ribosome;	GO:0003723//RNA binding;GO:0003735//structural constituent of ribosome;	ko03010(Ribosome)
gene-MBOV_RS03770	506.748	604.901	408.594	0.675474	-0.566029	0.00493391	0.00931695	NC_018077.1	898760	899377	-	618	trmB	GO:0006400;GO:0008176	K03439	3WTRT	J	sp|A5IZB9|TRMB_MYCAP tRNA (guanine-N(7)-)-methyltransferase OS=Mycoplasma agalactiae (strain PG2) OX=347257 GN=trmB PE=3 SV=1	WP_013955041.1 tRNA (guanosine(46)-N7)-methyltransferase TrmB [Mycoplasmopsis bovis]	-	-	-	GO:0006400//tRNA modification;	-	GO:0008176//tRNA (guanine-N7-)-methyltransferase activity;	-
gene-MBOV_RS04695	56.9432	86.3004	27.5859	0.31965	-1.64543	0.00523732	0.00986595	NC_018077.1	837863	838222	-	360	MBOV_RS04695	-	-	2Z8EF	L	-	WP_013954994.1 truncated GCATC--recognizing Type II restriction modification system (MmyCIII) endonuclease subunit, partial [Mycoplasmopsis bovis]	-	-	-	-	-	-	-
gene-MBOV_RS03180	9619.41	10815.4	8423.36	0.778827	-0.360625	0.0057734	0.0108495	NC_018077.1	750936	755648	+	4713	MBOV_RS03180	-	-	3WSVM	L	sp|P47386|Y140_MYCGE Uncharacterized ATP-dependent helicase MG140 OS=Mycoplasma genitalium (strain ATCC 33530 / G-37 / NCTC 10195) OX=243273 GN=MG140 PE=3 SV=1	WP_013954947.1 DUF4011 domain-containing protein [Mycoplasmopsis bovis]	-	-	-	-	-	-	-
gene-MBOV_RS00170	4243.92	3695.7	4792.14	1.29668	0.374821	0.00588488	0.0110324	NC_018077.1	32981	34315	-	1335	MBOV_RS00170	GO:0005524;GO:0016887;GO:0042626;GO:0140359	K10823	3WT2K	P	sp|Q8P2L5|OPPF_STRP8 Oligopeptide transport ATP-binding protein OppF OS=Streptococcus pyogenes serotype M18 (strain MGAS8232) OX=186103 GN=oppF PE=3 SV=1	WP_013456564.1 ABC transporter ATP-binding protein [Mycoplasmopsis bovis]	H7C7L2|PHI:7821|OppF_(bb0335)|139|Borreliella_burgdorferi|reduced_virulence	VFG016532(gi:42561491) (oppF) oligopeptide ABC transporter, permease component [Capsule (CVF591)] [Mycoplasma mycoides subsp. mycoides SC str. PG1]	gb|ADZ12699.1|ARO:3005091|RanA [Riemerella anatipestifer RA-GD]	-	-	GO:0005524//ATP binding;GO:0016887//ATP hydrolysis activity;GO:0042626//ATPase-coupled transmembrane transporter activity;GO:0140359//ABC-type transporter activity;	ko02024(Quorum sensing);ko02010(ABC transporters);ko01501(beta-Lactam resistance)
gene-MBOV_RS00845	4128.73	4666.7	3590.75	0.769441	-0.378118	0.00593766	0.0111046	NC_018077.1	197851	199839	+	1989	MBOV_RS00845	GO:0042626;GO:0140359;GO:0055052	-	3WSYU	S	-	WP_014829873.1 BMP family ABC transporter substrate-binding protein [Mycoplasmopsis bovis]	-	VFG016551(gi:148377280) (p48) P48, predicted lipoprotein [Monocytic differentiation/activation factor (CVF592)] [Mycoplasma agalactiae PG2]	-	-	GO:0055052//ATP-binding cassette (ABC) transporter complex, substrate-binding subunit-containing;	GO:0042626//ATPase-coupled transmembrane transporter activity;GO:0140359//ABC-type transporter activity;	-
gene-MBOV_RS03120	9505.68	8350.97	10660.4	1.27654	0.352243	0.00620407	0.011575	NC_018077.1	738871	739956	-	1086	MBOV_RS03120	-	-	3WSYD	G	sp|P94521|YSDC_BACSU Putative aminopeptidase YsdC OS=Bacillus subtilis (strain 168) OX=224308 GN=ysdC PE=1 SV=1	WP_013954939.1 M42 family metallopeptidase [Mycoplasmopsis bovis]	-	-	-	-	-	-	-
gene-MBOV_RS00330	26245.6	29457.6	23033.5	0.781922	-0.354904	0.00653621	0.0121655	NC_018077.1	75073	77238	+	2166	yidC	-	K03217	3WSXV	U	sp|Q98R58|YIDC_MYCPU Membrane protein insertase YidC OS=Mycoplasma pulmonis (strain UAB CTIP) OX=272635 GN=yidC PE=3 SV=3	WP_013954526.1 membrane protein insertase YidC [Mycoplasmopsis bovis]	-	-	-	-	-	-	ko03070(Bacterial secretion system);ko03060(Protein export);ko02024(Quorum sensing)
gene-MBOV_RS03750	13242.3	11658.9	14825.6	1.27162	0.346666	0.00674278	0.01252	NC_018077.1	895374	896432	-	1059	MBOV_RS03750	-	-	3WTUB	-	-	WP_013456057.1 membrane protein [Mycoplasmopsis bovis]	-	-	-	-	-	-	-
gene-MBOV_RS01175	6946.23	7788.1	6104.36	0.783806	-0.351431	0.00679628	0.0125893	NC_018077.1	276539	279679	+	3141	MBOV_RS01175	GO:0009307;GO:0009035;GO:0019812	K01153	3WT7K	L	sp|Q60295|T1RH_METJA Putative type-1 restriction enzyme MjaXP R protein OS=Methanocaldococcus jannaschii (strain ATCC 43067 / DSM 2661 / JAL-1 / JCM 10045 / NBRC 100440) OX=243232 GN=MJECL40 PE=3 SV=1	WP_013954664.1 HsdR family type I site-specific deoxyribonuclease [Mycoplasmopsis bovis]	B8F4W8|PHI:3317|HsdR|738|Glaesserella_parasuis|reduced_virulence	-	-	GO:0009307//DNA restriction-modification system;	GO:0019812//type I site-specific deoxyribonuclease complex;	GO:0009035//type I site-specific deoxyribonuclease activity;	-
gene-MBOV_RS00780	12763.9	11247.9	14279.9	1.26956	0.344331	0.00727474	0.0134436	NC_018077.1	178653	180449	+	1797	dnaK	GO:0006457;GO:0005524;GO:0016887	K04043	3WT0V	O	sp|A5IXT5|DNAK_MYCAP Chaperone protein DnaK OS=Mycoplasma agalactiae (strain PG2) OX=347257 GN=dnaK PE=3 SV=1	WP_013954599.1 molecular chaperone DnaK [Mycoplasmopsis bovis]	A7U5U4|PHI:2058|LHS1|318829|Magnaporthe_oryzae|reduced_virulence	VFG043573(gi:15605121) (CT396) molecular chaperone DnaK [Hsp70 (AI392)] [Chlamydia trachomatis D/UW-3/CX]	-	GO:0006457//protein folding;	-	GO:0005524//ATP binding;GO:0016887//ATP hydrolysis activity;	ko05152(Tuberculosis);ko03018(RNA degradation)
gene-MBOV_RS00470	888.521	756.517	1020.52	1.34898	0.431867	0.0076372	0.01408	NC_018077.1	104975	105508	+	534	MBOV_RS00470	GO:0003723;GO:0008175	K03216	3WT7U	J	sp|P32813|TRML_GEOSE Putative tRNA (cytidine(34)-2&apos;-O)-methyltransferase OS=Geobacillus stearothermophilus OX=1422 PE=3 SV=1	WP_013954550.1 tRNA (cytidine(34)-2'-O)-methyltransferase [Mycoplasmopsis bovis]	-	-	-	-	-	GO:0003723//RNA binding;GO:0008175//tRNA methyltransferase activity;	-
gene-MBOV_RS02505	2796.27	3255.17	2337.36	0.718044	-0.477856	0.00767221	0.0141111	NC_018077.1	606432	608657	-	2226	MBOV_RS02505	GO:0005515	-	3WSVP	M	sp|Q9PR99|Y046_UREPA Uncharacterized protein UU046 OS=Ureaplasma parvum serovar 3 (strain ATCC 700970) OX=273119 GN=UU046 PE=4 SV=1	WP_014829951.1 putative immunoglobulin-blocking virulence protein [Mycoplasmopsis bovis]	Q7NAE8|PHI:7714|MGA_0588|2096|Mycoplasma_gallisepticum|reduced_virulence	-	-	-	-	GO:0005515//protein binding;	-
gene-MBOV_RS02470	1497.1	1700.3	1293.91	0.760987	-0.394057	0.00812997	0.0149177	NC_018077.1	595710	597989	-	2280	MBOV_RS02470	-	-	3WT8N	-	-	WP_013954849.1 hypothetical protein [Mycoplasmopsis bovis]	-	-	-	-	-	-	-
gene-MBOV_RS03625	69.6547	45.061	94.2484	2.09157	1.06459	0.00908876	0.0166238	NC_018077.1	868663	869907	+	1245	MBOV_RS03625	GO:0004803	-	3WTE1	L	sp|P19769|INSK_ECOLI Putative transposase InsK for insertion sequence element IS150 OS=Escherichia coli (strain K12) OX=83333 GN=insK PE=2 SV=2	WP_038582814.1 IS3 family transposase [Mycoplasmopsis bovis]	W0H866|PHI:3165|HopA1|36746|Pseudomonas_cichorii|effector_(plant_avirulence_determinant)__unaffected_pathogenicity	VFG012837(gi:82524546) (ipaH2.5) invasion plasmid antigen, fragment [Mxi-Spa TTSS effectors controlled by MxiE (CVF465)] [Shigella dysenteriae Sd197]	-	-	-	GO:0004803//transposase activity;	-
gene-MBOV_RS04195	2639.28	2968.63	2309.93	0.778115	-0.361945	0.0091025	0.0166238	NC_018077.1	987823	988683	-	861	tilS	GO:0006400;GO:0016879	K04075	3WTGG	D	sp|Q98PE3|TILS_MYCPU tRNA(Ile)-lysidine synthase OS=Mycoplasma pulmonis (strain UAB CTIP) OX=272635 GN=tilS PE=3 SV=1	WP_013955098.1 tRNA lysidine(34) synthetase TilS [Mycoplasmopsis bovis]	-	-	-	GO:0006400//tRNA modification;	-	GO:0016879//ligase activity, forming carbon-nitrogen bonds;	-
gene-MBOV_RS02435	7752.82	8665.63	6840	0.789325	-0.341309	0.00924441	0.0168434	NC_018077.1	584299	586503	+	2205	MBOV_RS02435	GO:0005524	K03657	3WT08	L	sp|P45612|UVRD_MYCCT Probable DNA helicase II homolog OS=Mycoplasma capricolum subsp. capricolum (strain California kid / ATCC 27343 / NCTC 10154) OX=340047 GN=uvrD PE=3 SV=2	WP_013954842.1 UvrD-helicase domain-containing protein [Mycoplasmopsis bovis]	-	-	-	-	-	GO:0005524//ATP binding;	ko03430(Mismatch repair);ko03420(Nucleotide excision repair)
gene-MBOV_RS03810	1643.95	2300.08	987.834	0.429479	-1.21934	0.00937692	0.017045	NC_018077.1	905604	906191	-	588	MBOV_RS03810	-	K06187	3WTQB	L	sp|A0ZZN6|RECR_BIFAA Recombination protein RecR OS=Bifidobacterium adolescentis (strain ATCC 15703 / DSM 20083 / NCTC 11814 / E194a) OX=367928 GN=recR PE=3 SV=1	WP_013955047.1 toprim domain-containing protein [Mycoplasmopsis bovis]	-	-	-	-	-	-	ko03440(Homologous recombination)
gene-MBOV_RS03825	4252.83	3536.51	4969.15	1.4051	0.490671	0.00940543	0.0170569	NC_018077.1	908600	909265	+	666	MBOV_RS03825	-	-	3WUGN	-	-	WP_013955049.1 hypothetical protein [Mycoplasmopsis bovis]	-	-	-	-	-	-	-
gene-MBOV_RS02590	14870.6	16566.1	13175.2	0.79531	-0.330411	0.00972552	0.0175964	NC_018077.1	628159	630891	+	2733	MBOV_RS02590	-	K01537	3WSUP	P	sp|Q9CFU9|LLCA1_LACLA Calcium-transporting ATPase 1 OS=Lactococcus lactis subsp. lactis (strain IL1403) OX=272623 GN=yoaB PE=1 SV=1	WP_013954869.1 cation-transporting P-type ATPase [Mycoplasmopsis bovis]	J4VXB0|PHI:7150|Eca1|176275|Beauveria_bassiana|reduced_virulence	VFG018402(gi:161505694) (mgtB) hypothetical protein [Mg2+ transport (CVF005)] [Salmonella enterica subsp. arizonae serovar 62:z4,z23:-- str. RSK2980]	-	-	-	-	-
gene-MBOV_RS00840	6338.52	5628.72	7048.33	1.25221	0.324475	0.00982537	0.0177358	NC_018077.1	196023	197405	-	1383	MBOV_RS00840	-	-	3WTF9	S	-	WP_013954616.1 hypothetical protein [Mycoplasmopsis bovis]	-	-	-	-	-	-	-
gene-MBOV_RS00625	324.215	387.009	261.422	0.675494	-0.565985	0.00999938	0.0180081	NC_018077.1	137831	138226	+	396	cdd	GO:0008655;GO:0004126;GO:0005737	K01489	3WTVE	F	sp|P32320|CDD_HUMAN Cytidine deaminase OS=Homo sapiens OX=9606 GN=CDA PE=1 SV=2	WP_013954572.1 cytidine deaminase [Mycoplasmopsis bovis]	-	-	-	GO:0008655//pyrimidine-containing compound salvage;	GO:0005737//cytoplasm;	GO:0004126//cytidine deaminase activity;	ko00983(Drug metabolism - other enzymes);ko00240(Pyrimidine metabolism)
gene-MBOV_RS03440	4708.12	4154.27	5261.97	1.26664	0.341006	0.0100956	0.0181394	NC_018077.1	829285	830010	+	726	MBOV_RS03440	-	-	3WUG5	M	-	WP_013456027.1 leucine-rich repeat domain-containing protein [Mycoplasmopsis bovis]	-	-	-	-	-	-	-
gene-MBOV_RS03270	4460.27	3914.14	5006.4	1.27905	0.355076	0.0102242	0.0183282	NC_018077.1	778147	779505	-	1359	ffh	GO:0009306;GO:0003924;GO:0005048;GO:0048501	K03106	3WT21	U	sp|Q01442|SRP54_MYCMY Signal recognition particle protein OS=Mycoplasma mycoides OX=2102 GN=ffh PE=1 SV=1	WP_013954965.1 signal recognition particle protein [Mycoplasmopsis bovis]	O52908|PHI:8627|FlhF|197|Campylobacter_jejuni|reduced_virulence	VFG014612(gi:70729055) (flhF) flagellar biosynthesis protein [Flagella (CVF521)] [Pseudomonas fluorescens Pf-5]	-	GO:0009306//protein secretion;	GO:0048501//signal recognition particle, plasma membrane targeting;	GO:0003924//GTPase activity;GO:0005048//signal sequence binding;	ko03070(Bacterial secretion system);ko03060(Protein export);ko02024(Quorum sensing)
gene-MBOV_RS02865	5180.15	6914.66	3445.63	0.498309	-1.00489	0.0105531	0.0188743	NC_018077.1	695706	696407	+	702	deoD	GO:0043096;GO:0004731	K03784	3WTF6	F	sp|Q8ENY0|DEOD_OCEIH Purine nucleoside phosphorylase DeoD-type OS=Oceanobacillus iheyensis (strain DSM 14371 / CIP 107618 / JCM 11309 / KCTC 3954 / HTE831) OX=221109 GN=deoD PE=3 SV=1	WP_013954916.1 purine-nucleoside phosphorylase [Mycoplasmopsis bovis]	-	-	-	GO:0043096//purine nucleobase salvage;	-	GO:0004731//purine-nucleoside phosphorylase activity;	ko00760(Nicotinate and nicotinamide metabolism);ko00240(Pyrimidine metabolism);ko00230(Purine metabolism)
gene-MBOV_RS03660	2678.21	3017.44	2338.98	0.775153	-0.367446	0.0105957	0.0189071	NC_018077.1	876620	879376	-	2757	MBOV_RS03660	GO:0006508;GO:0008234	-	3WT6Q	O	-	WP_013955025.1 C1 family peptidase [Mycoplasmopsis bovis]	-	-	-	GO:0006508//proteolysis;	-	GO:0008234//cysteine-type peptidase activity;	-
gene-MBOV_RS02710	8234.43	9586.86	6881.99	0.717857	-0.478231	0.0106992	0.0190481	NC_018077.1	657215	657946	+	732	MBOV_RS02710	-	K19286	3WT9A	C	sp|P94424|NFRA2_BACSU FMN reductase [NAD(P)H] OS=Bacillus subtilis (strain 168) OX=224308 GN=nfrA2 PE=1 SV=1	WP_013954889.1 nitroreductase [Mycoplasmopsis bovis]	-	-	-	-	-	-	ko00740(Riboflavin metabolism)
gene-MBOV_RS00680	1068.06	1235.59	900.525	0.728823	-0.456359	0.0113806	0.0202148	NC_018077.1	152450	153286	+	837	MBOV_RS00680	GO:0055085;GO:0005524;GO:0016887;GO:0042626;GO:0140359;GO:0005886;GO:0055052	K11071	3WSV3	P	sp|P0AFK4|POTB_ECOLI Spermidine/putrescine transport system permease protein PotB OS=Escherichia coli (strain K12) OX=83333 GN=potB PE=1 SV=1	WP_013954582.1 ABC transporter permease [Mycoplasmopsis bovis]	A0A0B7LYL4|PHI:6320|PotB|1313|Streptococcus_pneumoniae|reduced_virulence	-	-	GO:0055085//transmembrane transport;	GO:0005886//plasma membrane;GO:0055052//ATP-binding cassette (ABC) transporter complex, substrate-binding subunit-containing;	GO:0005524//ATP binding;GO:0016887//ATP hydrolysis activity;GO:0042626//ATPase-coupled transmembrane transporter activity;GO:0140359//ABC-type transporter activity;	ko02010(ABC transporters)
gene-MBOV_RS01335	3446.8	3042.91	3850.69	1.26546	0.339666	0.012376	0.0218877	NC_018077.1	307290	308132	+	843	MBOV_RS01335	GO:0016787	K07024	3WSX9	S	sp|P42962|YCSE_BACSU 5-amino-6-(5-phospho-D-ribitylamino)uracil phosphatase YcsE OS=Bacillus subtilis (strain 168) OX=224308 GN=ycsE PE=1 SV=2	WP_013456636.1 HAD family hydrolase [Mycoplasmopsis bovis]	-	-	-	-	-	GO:0016787//hydrolase activity;	ko00500(Starch and sucrose metabolism)
gene-MBOV_RS03740	674.046	566.635	781.457	1.37912	0.463746	0.0123786	0.0218877	NC_018077.1	893132	894412	-	1281	MBOV_RS03740	-	K07133	3WT4S	S	-	WP_013456336.1 DUF4143 domain-containing protein [Mycoplasmopsis bovis]	-	-	-	-	-	-	-
gene-MBOV_RS02410	524.487	439.663	609.31	1.38586	0.470777	0.0131367	0.0231647	NC_018077.1	579637	579957	-	321	MBOV_RS02410	-	-	3WU5E	-	-	WP_013456102.1 hypothetical protein [Mycoplasmopsis bovis]	-	-	-	-	-	-	-
gene-MBOV_RS01930	581.143	485.349	676.937	1.39474	0.479998	0.0131604	0.0231647	NC_018077.1	458977	461214	+	2238	MBOV_RS01930	-	-	3WT0A	S	-	WP_038582731.1 membrane protein [Mycoplasmopsis bovis]	-	-	-	-	-	-	-
gene-MBOV_RS00980	1499.57	1734.49	1264.66	0.729123	-0.455765	0.0140879	0.0247412	NC_018077.1	236615	237331	+	717	MBOV_RS00980	-	K03470	3WTR4	L	sp|B1AJ36|RNH3_UREP2 Ribonuclease HIII OS=Ureaplasma parvum serovar 3 (strain ATCC 27815 / 27 / NCTC 11736) OX=505682 GN=rnhC PE=3 SV=1	WP_013954634.1 ribonuclease HIII [Mycoplasmopsis bovis]	-	-	-	-	-	-	ko03030(DNA replication)
gene-MBOV_RS03500	946.499	814.851	1078.15	1.32312	0.403944	0.014549	0.0254935	NC_018077.1	843830	844180	+	351	rplS	GO:0006412;GO:0003735;GO:0000311;GO:0022625	K02884	3WTJW	J	sp|A5IZ68|RL19_MYCAP 50S ribosomal protein L19 OS=Mycoplasma agalactiae (strain PG2) OX=347257 GN=rplS PE=3 SV=1	WP_013456054.1 50S ribosomal protein L19 [Mycoplasmopsis bovis]	-	-	-	GO:0006412//translation;	GO:0000311//plastid large ribosomal subunit;GO:0022625//cytosolic large ribosomal subunit;	GO:0003735//structural constituent of ribosome;	ko03010(Ribosome)
gene-MBOV_RS00225	3823.48	3391.91	4255.05	1.25447	0.32708	0.0147777	0.0258361	NC_018077.1	55734	56333	+	600	nusG	-	K02601	3WTF4	K	sp|Q9KGE7|NUSG_ALKHC Transcription termination/antitermination protein NusG OS=Alkalihalobacillus halodurans (strain ATCC BAA-125 / DSM 18197 / FERM 7344 / JCM 9153 / C-125) OX=272558 GN=nusG PE=3 SV=1	WP_013456192.1 transcription termination/antitermination protein NusG [Mycoplasmopsis bovis]	-	-	-	-	-	-	-
gene-MBOV_RS00220	193.407	143.014	243.801	1.70474	0.769551	0.014868	0.0259356	NC_018077.1	55492	55728	+	237	secE	GO:0043952;GO:0015450;GO:0005886	K03073	3WU4W	U	-	WP_014829857.1 preprotein translocase subunit SecE [Mycoplasmopsis bovis]	-	-	-	GO:0043952//protein transport by the Sec complex;	GO:0005886//plasma membrane;	GO:0015450//protein-transporting ATPase activity;	ko03070(Bacterial secretion system);ko03060(Protein export);ko02024(Quorum sensing)
gene-MBOV_RS01870	1446.27	1267.97	1624.57	1.28124	0.357541	0.014948	0.0260077	NC_018077.1	448169	449020	+	852	MBOV_RS01870	-	-	3WTAE	S	-	WP_013954765.1 BspA family leucine-rich repeat surface protein [Mycoplasmopsis bovis]	-	-	-	-	-	-	-
gene-MBOV_RS03690	1031.31	886.026	1176.59	1.32794	0.409185	0.0149762	0.0260077	NC_018077.1	884044	885366	-	1323	rlmD	GO:0008649	K03215	3WT0W	J	sp|Q8ES75|Y768_OCEIH Uncharacterized RNA methyltransferase OB0768 OS=Oceanobacillus iheyensis (strain DSM 14371 / CIP 107618 / JCM 11309 / KCTC 3954 / HTE831) OX=221109 GN=OB0768 PE=3 SV=1	WP_013955031.1 23S rRNA (uracil(1939)-C(5))-methyltransferase RlmD [Mycoplasmopsis bovis]	-	-	-	-	-	GO:0008649//rRNA methyltransferase activity;	-
gene-MBOV_RS04200	1085.04	1228.55	941.521	0.766366	-0.383895	0.0170428	0.0295307	NC_018077.1	988683	989249	-	567	pth	GO:0006412;GO:0004045	K01056	3WT8R	J	sp|A5IZI8|PTH_MYCAP Peptidyl-tRNA hydrolase OS=Mycoplasma agalactiae (strain PG2) OX=347257 GN=pth PE=3 SV=1	WP_013955099.1 aminoacyl-tRNA hydrolase [Mycoplasmopsis bovis]	-	-	-	GO:0006412//translation;	-	GO:0004045//aminoacyl-tRNA hydrolase activity;	-
gene-MBOV_RS01000	536.849	384.081	689.618	1.7955	0.844386	0.0171607	0.0296689	NC_018077.1	239663	239992	+	330	MBOV_RS01000	-	-	3WUSH	-	-	WP_013456076.1 hypothetical protein [Mycoplasmopsis bovis]	-	-	-	-	-	-	-
gene-MBOV_RS02220	2336.92	2067.86	2605.98	1.26023	0.333689	0.0174572	0.0301147	NC_018077.1	531201	532079	-	879	MBOV_RS02220	-	-	3WUWS	-	-	WP_014829942.1 variable surface lipoprotein [Mycoplasmopsis bovis]	-	-	-	-	-	-	-
gene-MBOV_RS00195	24530	27002.1	22057.9	0.816896	-0.291776	0.0200356	0.034486	NC_018077.1	41009	50989	-	9981	MBOV_RS00195	-	-	3WSW2	-	-	WP_014829855.1 PDxFFG protein [Mycoplasmopsis bovis]	-	-	-	-	-	-	-
gene-MBOV_RS02425	3423.61	3804.05	3043.17	0.79998	-0.321965	0.0202126	0.0347139	NC_018077.1	582600	583604	+	1005	MBOV_RS02425	-	-	3WTCC	M	-	WP_013456111.1 glycosyltransferase [Mycoplasmopsis bovis]	-	-	-	-	-	-	-
gene-MBOV_RS00905	4281.06	3848.69	4713.43	1.22468	0.29241	0.0208298	0.0356951	NC_018077.1	216400	217833	-	1434	MBOV_RS00905	-	-	-	-	-	WP_014829881.1 hypothetical protein [Mycoplasmopsis bovis]	-	-	-	-	-	-	-
gene-MBOV_RS00860	7686.21	6911.01	8461.41	1.22434	0.292	0.0211854	0.0362246	NC_018077.1	201540	204473	-	2934	MBOV_RS00860	GO:0006260;GO:0006261;GO:0003677;GO:0003887;GO:0008408	K02337	3WT1V	L	sp|Q9PQ74|DPO3A_UREPA DNA polymerase III subunit alpha OS=Ureaplasma parvum serovar 3 (strain ATCC 700970) OX=273119 GN=dnaE PE=3 SV=1	WP_013954620.1 DNA polymerase III subunit alpha [Mycoplasmopsis bovis]	-	-	-	GO:0006260//DNA replication;GO:0006261//DNA-dependent DNA replication;	-	GO:0003677//DNA binding;GO:0003887//DNA-directed DNA polymerase activity;GO:0008408//3'-5' exonuclease activity;	ko03440(Homologous recombination);ko03430(Mismatch repair);ko03030(DNA replication)
gene-MBOV_RS01160	251.484	300.218	202.75	0.675344	-0.566305	0.0213447	0.036417	NC_018077.1	271088	272521	-	1434	MBOV_RS01160	GO:0006313;GO:0003677;GO:0004803	-	3WTSB	L	-	WP_013456112.1 transposase [Mycoplasmopsis bovis]	-	-	-	GO:0006313//transposition, DNA-mediated;	-	GO:0003677//DNA binding;GO:0004803//transposase activity;	-
gene-MBOV_RS04235	17.8404	7.4933	28.1876	3.76171	1.91139	0.0217715	0.0370501	NC_018077.1	55343	55492	+	150	rpmG	GO:0006412;GO:0003735;GO:0000315;GO:0022625	K02913	3WU3A	J	sp|A5IXI1|RL331_MYCAP 50S ribosomal protein L33 1 OS=Mycoplasma agalactiae (strain PG2) OX=347257 GN=rpmG1 PE=3 SV=1	WP_013456379.1 50S ribosomal protein L33 [Mycoplasmopsis bovis]	-	-	-	GO:0006412//translation;	GO:0000315//organellar large ribosomal subunit;GO:0022625//cytosolic large ribosomal subunit;	GO:0003735//structural constituent of ribosome;	ko03010(Ribosome)
gene-MBOV_RS04665	22.3333	10.6539	34.0127	3.19251	1.67469	0.021811	0.0370501	NC_018077.1	775601	775723	-	123	MBOV_RS04665	-	-	-	-	-	WP_013954962.1 hypothetical protein [Mycoplasmopsis bovis]	-	-	-	-	-	-	-
gene-MBOV_RS04565	395.101	482.773	307.428	0.636796	-0.651097	0.0221334	0.0375159	NC_018077.1	161733	162713	-	981	MBOV_RS04565	-	-	3WT7Q	S	-	WP_231139784.1 BspA family leucine-rich repeat surface protein [Mycoplasmopsis bovis]	-	-	-	-	-	-	-
gene-MBOV_RS03725	3866.61	3462.27	4270.96	1.23357	0.302843	0.0224586	0.0379843	NC_018077.1	889440	890564	+	1125	MBOV_RS03725	GO:0009307;GO:0003677;GO:0008170	K00571	3WSW7	L	sp|P20590|MTH1_HAEIF Modification methylase HinfI OS=Haemophilus influenzae OX=727 GN=hinfIM PE=3 SV=1	WP_013955036.1 site-specific DNA-methyltransferase [Mycoplasmopsis bovis]	A0A2H4QBA5|PHI:10188|ModK1|504|Kingella_kingae|reduced_virulence	-	-	GO:0009307//DNA restriction-modification system;	-	GO:0003677//DNA binding;GO:0008170//N-methyltransferase activity;	-
gene-MBOV_RS02085	1143.86	1359.73	927.993	0.682483	-0.551136	0.023847	0.040245	NC_018077.1	499775	500485	+	711	MBOV_RS02085	-	-	3WTP5	-	-	WP_014829935.1 hypothetical protein [Mycoplasmopsis bovis]	-	-	-	-	-	-	-
gene-MBOV_RS00965	2465.2	2197.88	2732.52	1.24325	0.314119	0.024587	0.0414041	NC_018077.1	231027	232943	+	1917	parE	GO:0006260;GO:0006265;GO:0003918;GO:0009340	K02622	3WSVJ	L	sp|Q59192|PARE_BACSU DNA topoisomerase 4 subunit B OS=Bacillus subtilis (strain 168) OX=224308 GN=parE PE=3 SV=2	WP_013954631.1 DNA topoisomerase IV subunit B [Mycoplasmopsis bovis]	-	-	-	GO:0006260//DNA replication;GO:0006265//DNA topological change;	GO:0009340//DNA topoisomerase IV complex;	GO:0003918//DNA topoisomerase type II (double strand cut, ATP-hydrolyzing) activity;	-
gene-MBOV_RS04005	109.951	137.602	82.2998	0.5981	-0.741541	0.0249346	0.0418987	NC_018077.1	944039	944344	-	306	MBOV_RS04005	GO:0006450;GO:0005524;GO:0050567	K02435	3WTUX	H	-	WP_013955069.1 Asp-tRNA(Asn)/Glu-tRNA(Gln) amidotransferase subunit GatC [Mycoplasmopsis bovis]	-	-	-	GO:0006450//regulation of translational fidelity;	-	GO:0005524//ATP binding;GO:0050567//glutaminyl-tRNA synthase (glutamine-hydrolyzing) activity;	ko00970(Aminoacyl-tRNA biosynthesis)
gene-MBOV_RS01925	21.0865	9.87871	32.2942	3.26907	1.70888	0.0252353	0.0423126	NC_018077.1	458604	458909	+	306	MBOV_RS01925	-	-	3WTTS	-	-	WP_013456404.1 hypothetical protein [Mycoplasmopsis bovis]	-	-	-	-	-	-	-
gene-MBOV_RS02215	44.3894	61.6396	27.1393	0.440289	-1.18348	0.0254476	0.0425768	NC_018077.1	529907	530935	+	1029	MBOV_RS02215	GO:0006313;GO:0004803	-	3WT54	L	sp|P37245|TRA1_STRSL Probable transposase for insertion-like sequence element IS1161 OS=Streptococcus salivarius OX=1304 PE=3 SV=1	WP_078086175.1 IS30-like element ISMbov1 family transposase [Mycoplasmopsis bovis]	-	-	-	GO:0006313//transposition, DNA-mediated;	-	GO:0004803//transposase activity;	-
gene-MBOV_RS00160	189.272	229.215	149.328	0.651476	-0.618216	0.0261564	0.0436688	NC_018077.1	31064	32485	+	1422	MBOV_RS00160	-	-	3WTZT	-	-	WP_013954501.1 hypothetical protein [Mycoplasmopsis bovis]	-	-	-	-	-	-	-
gene-MBOV_RS04025	1173.25	1308.59	1037.91	0.793152	-0.33433	0.0263985	0.0439786	NC_018077.1	946538	947278	-	741	MBOV_RS04025	-	K00655	3WTAB	I	sp|P75479|PLSC_MYCPN Probable 1-acyl-sn-glycerol-3-phosphate acyltransferase OS=Mycoplasma pneumoniae (strain ATCC 29342 / M129) OX=272634 GN=plsC PE=3 SV=1	WP_013456430.1 lysophospholipid acyltransferase family protein [Mycoplasmopsis bovis]	Q9I7C1|PHI:3786|PA0005|287|Pseudomonas_aeruginosa|increased_virulence_(hypervirulence)	VFG015602(gi:28867427) (hdtS) hdtS protein [Acylhomoserine lactone synthase (CVF528)] [Pseudomonas syringae pv. tomato str. DC3000]	-	-	-	-	ko00564(Glycerophospholipid metabolism);ko00561(Glycerolipid metabolism)
gene-MBOV_RS02515	2928.54	3233.12	2623.96	0.811588	-0.301181	0.0275396	0.0457816	NC_018077.1	611335	613545	-	2211	MBOV_RS02515	GO:0005515	-	3WSVP	M	sp|Q9PRA1|Y044_UREPA Uncharacterized protein UU044 OS=Ureaplasma parvum serovar 3 (strain ATCC 700970) OX=273119 GN=UU044 PE=4 SV=1	WP_013954858.1 putative immunoglobulin-blocking virulence protein [Mycoplasmopsis bovis]	Q7NAE8|PHI:7714|MGA_0588|2096|Mycoplasma_gallisepticum|reduced_virulence	-	-	-	-	GO:0005515//protein binding;	-
gene-MBOV_RS04135	581.006	494.319	667.692	1.35073	0.433739	0.0282317	0.0468321	NC_018077.1	965261	965707	+	447	smpB	GO:0006450;GO:0003723	K03664	3WTFX	J	sp|A5IZI0|SSRP_MYCAP SsrA-binding protein OS=Mycoplasma agalactiae (strain PG2) OX=347257 GN=smpB PE=3 SV=1	WP_013955086.1 SsrA-binding protein [Mycoplasmopsis bovis]	P66860|PHI:7002|SmpB|1639|Listeria_monocytogenes|reduced_virulence	-	-	GO:0006450//regulation of translational fidelity;	-	GO:0003723//RNA binding;	-
gene-MBOV_RS01080	8249.59	9838.11	6661.07	0.677068	-0.562627	0.0286661	0.0474515	NC_018077.1	255034	255519	+	486	tpx	GO:0008379;GO:0016684	K11065	COG2077	O	sp|Q97E14|TPX_CLOAB Thiol peroxidase OS=Clostridium acetobutylicum (strain ATCC 824 / DSM 792 / JCM 1419 / LMG 5710 / VKM B-1787) OX=272562 GN=tpx PE=3 SV=1	WP_013456491.1 thiol peroxidase [Mycoplasmopsis bovis]	-	-	-	-	-	GO:0008379//thioredoxin peroxidase activity;GO:0016684//oxidoreductase activity, acting on peroxide as acceptor;	-
gene-MBOV_RS04150	20939	22932.2	18945.8	0.826165	-0.275498	0.0294554	0.0486546	NC_018077.1	968956	970269	-	1314	MBOV_RS04150	-	-	-	-	-	WP_014830002.1 BspA family leucine-rich repeat surface protein [Mycoplasmopsis bovis]	-	-	-	-	-	-	-
gene-MBOV_RS00575	4571.03	4084.98	5057.08	1.23797	0.307975	0.0296861	0.0489318	NC_018077.1	125906	127009	+	1104	MBOV_RS00575	GO:0005524;GO:0016887;GO:0042626;GO:0140359	K15583	3WSW1	EP	sp|P47325|OPPD_MYCGE Oligopeptide transport ATP-binding protein OppD OS=Mycoplasma genitalium (strain ATCC 33530 / G-37 / NCTC 10195) OX=243273 GN=oppD PE=3 SV=1	WP_318023647.1 ABC transporter ATP-binding protein [Mycoplasmopsis bovis]	Q7NAX1|PHI:7715|MGA_0220|2096|Mycoplasma_gallisepticum|reduced_virulence	VFG016532(gi:42561491) (oppF) oligopeptide ABC transporter, permease component [Capsule (CVF591)] [Mycoplasma mycoides subsp. mycoides SC str. PG1]	gb|ADZ12699.1|ARO:3005091|RanA [Riemerella anatipestifer RA-GD]	-	-	GO:0005524//ATP binding;GO:0016887//ATP hydrolysis activity;GO:0042626//ATPase-coupled transmembrane transporter activity;GO:0140359//ABC-type transporter activity;	ko02024(Quorum sensing);ko02010(ABC transporters);ko01501(beta-Lactam resistance)
gene-MBOV_RS03710	203.571	165.008	242.133	1.4674	0.553259	0.0298263	0.0490589	NC_018077.1	887948	888328	-	381	MBOV_RS03710	-	-	3WTQ6	S	sp|P32437|YVYE_BACSU IMPACT family member YvyE OS=Bacillus subtilis (strain 168) OX=224308 GN=yvyE PE=3 SV=2	WP_013955034.1 YigZ family protein [Mycoplasmopsis bovis]	-	-	-	-	-	-	-
gene-MBOV_RS03990	181.383	144.872	217.894	1.50405	0.58885	0.0301928	0.049557	NC_018077.1	940706	941014	-	309	MBOV_RS03990	-	-	3WURI	-	-	WP_013955066.1 hypothetical protein [Mycoplasmopsis bovis]	-	-	-	-	-	-	-
gene-MBOV_RS03230	296.817	348.561	245.072	0.703096	-0.508207	0.0303517	0.0497129	NC_018077.1	768903	769457	-	555	MBOV_RS03230	GO:0006730;GO:0030272	K01934	3WTGU	H	sp|Q9P7W2|FTHC_SCHPO Probable 5-formyltetrahydrofolate cyclo-ligase OS=Schizosaccharomyces pombe (strain 972 / ATCC 24843) OX=284812 GN=SPBC1703.08c PE=3 SV=1	WP_013954957.1 5-formyltetrahydrofolate cyclo-ligase [Mycoplasmopsis bovis]	-	-	-	GO:0006730//one-carbon metabolic process;	-	GO:0030272//5-formyltetrahydrofolate cyclo-ligase activity;	ko00670(One carbon pool by folate)
gene-MBOV_RS01165	1048.92	1175.83	922.005	0.784134	-0.350827	0.0312177	0.0510239	NC_018077.1	272994	274037	+	1044	MBOV_RS01165	GO:0005524;GO:0016887	-	3WT8B	O	sp|P55530|Y4KL_SINFN Uncharacterized AAA family ATPase y4kL OS=Sinorhizobium fredii (strain NBRC 101917 / NGR234) OX=394 GN=NGR_a02840 PE=3 SV=1	WP_013954662.1 ATP-binding protein [Mycoplasmopsis bovis]	G4NBI6|PHI:2033|MgPex6|318829|Magnaporthe_oryzae|loss_of_pathogenicity	VFG031144(gi:145223656) (mpa) vesicle-fusing ATPase [Proteasome-associated proteins (CVF656)] [Mycobacterium gilvum PYR-GCK]	-	-	-	GO:0005524//ATP binding;GO:0016887//ATP hydrolysis activity;	-
gene-MBOV_RS02160	179.99	298.489	61.4911	0.206008	-2.27923	0.031452	0.051299	NC_018077.1	515937	517610	+	1674	MBOV_RS02160	-	-	3WTAT	S	-	WP_013954811.1 hypothetical protein [Mycoplasmopsis bovis]	-	-	-	-	-	-	-
gene-MBOV_RS02060	68.1229	13.0145	123.231	9.46873	3.24317	0.0316031	0.0514376	NC_018077.1	495176	495553	-	378	MBOV_RS02060	-	-	3WUNN	E	-	WP_013954799.1 glycine cleavage system protein H [Mycoplasmopsis bovis]	-	-	-	-	-	-	-
gene-MBOV_RS02690	3803.25	3187.54	4418.97	1.38633	0.471267	0.0320141	0.0519979	NC_018077.1	652272	652925	-	654	MBOV_RS02690	-	-	3WUEI	-	-	WP_013954885.1 hypothetical protein [Mycoplasmopsis bovis]	-	-	-	-	-	-	-
gene-MBOV_RS01980	2489.46	2232.44	2746.49	1.23026	0.298965	0.0329863	0.0534654	NC_018077.1	474456	475559	-	1104	ychF	GO:0005525	K06942	3WSXX	J	sp|P37518|YCHF_BACSU Ribosome-binding ATPase YchF OS=Bacillus subtilis (strain 168) OX=224308 GN=ychF PE=2 SV=1	WP_013456428.1 redox-regulated ATPase YchF [Mycoplasmopsis bovis]	-	-	-	-	-	GO:0005525//GTP binding;	-
gene-MBOV_RS02525	10139	9150.03	11128	1.21617	0.282346	0.0338721	0.0547869	NC_018077.1	615836	617083	+	1248	MBOV_RS02525	-	-	3WTH6	-	-	WP_013954860.1 membrane protein [Mycoplasmopsis bovis]	-	-	-	-	-	-	-
gene-MBOV_RS03280	342.55	289.564	395.536	1.36597	0.44993	0.0341905	0.0551871	NC_018077.1	780420	780659	-	240	MBOV_RS03280	GO:0006355;GO:0003677	-	3WTY6	S	sp|O83371|Y352_TREPA Uncharacterized protein TP_0352 OS=Treponema pallidum (strain Nichols) OX=243276 GN=TP_0352 PE=4 SV=1	WP_013456213.1 PC4/YdbC family ssDNA-binding protein [Mycoplasmopsis bovis]	-	-	-	GO:0006355//regulation of transcription, DNA-templated;	-	GO:0003677//DNA binding;	-
gene-MBOV_RS03260	2219.36	2447.18	1991.53	0.813806	-0.297243	0.0347608	0.0559915	NC_018077.1	775800	776948	-	1149	metK	GO:0006556;GO:0004478	K00789	3WT3I	H	sp|Q4A5F4|METK_MYCS5 S-adenosylmethionine synthase OS=Mycoplasma synoviae (strain 53) OX=262723 GN=metK PE=3 SV=1	WP_013954963.1 methionine adenosyltransferase [Mycoplasmopsis bovis]	G4NCL5|PHI:877|MGG_00383|318829|Magnaporthe_oryzae|reduced_virulence	-	-	GO:0006556//S-adenosylmethionine biosynthetic process;	-	GO:0004478//methionine adenosyltransferase activity;	ko00997(Biosynthesis of various secondary metabolites - part 3);ko00270(Cysteine and methionine metabolism)
gene-MBOV_RS00505	10504.2	9511.99	11496.4	1.20862	0.273358	0.0351827	0.056554	NC_018077.1	109820	110743	+	924	MBOV_RS00505	GO:0016491	K00384	3WT71	C	sp|Q98PK9|TRXB_MYCPU Thioredoxin reductase OS=Mycoplasma pulmonis (strain UAB CTIP) OX=272635 GN=trxB PE=3 SV=1	WP_013954557.1 FAD-dependent oxidoreductase [Mycoplasmopsis bovis]	G4MY64|PHI:6674|MoTRX2|318829|Magnaporthe_oryzae|reduced_virulence	-	-	-	-	GO:0016491//oxidoreductase activity;	ko00450(Selenocompound metabolism)
gene-MBOV_RS00180	1041.55	911.78	1171.31	1.28464	0.361367	0.0361258	0.0579502	NC_018077.1	35935	36948	-	1014	MBOV_RS00180	GO:0042626;GO:0140359	K15582	3WT34	P	sp|P42063|APPC_BACSU Oligopeptide transport system permease protein AppC OS=Bacillus subtilis (strain 168) OX=224308 GN=appC PE=3 SV=1	WP_013456184.1 ABC transporter permease [Mycoplasmopsis bovis]	-	-	-	-	-	GO:0042626//ATPase-coupled transmembrane transporter activity;GO:0140359//ABC-type transporter activity;	ko02024(Quorum sensing);ko02010(ABC transporters);ko01501(beta-Lactam resistance)
gene-MBOV_RS01105	2366.37	2771.33	1961.42	0.707755	-0.498678	0.0363136	0.0581316	NC_018077.1	258775	259560	-	786	MBOV_RS01105	GO:0008170;GO:0016430;GO:1904047	K15460	3WT1N	S	sp|P37543|YABB_BACSU Uncharacterized protein YabB OS=Bacillus subtilis (strain 168) OX=224308 GN=yabB PE=4 SV=1	WP_075270989.1 tRNA1(Val) (adenine(37)-N6)-methyltransferase [Mycoplasmopsis bovis]	-	-	-	-	-	GO:0008170//N-methyltransferase activity;GO:0016430//tRNA (adenine-N6-)-methyltransferase activity;GO:1904047//S-adenosyl-L-methionine binding;	-
gene-MBOV_RS00765	13534.3	14841.7	12226.9	0.82382	-0.279598	0.0373621	0.0596873	NC_018077.1	174287	175783	+	1497	MBOV_RS00765	-	-	3WTT4	-	-	WP_013954596.1 hypothetical protein [Mycoplasmopsis bovis]	-	-	-	-	-	-	-
gene-MBOV_RS03165	4634.35	5053.2	4215.5	0.834223	-0.261494	0.0375878	0.0598143	NC_018077.1	745118	745714	-	597	rpsD	GO:0006412;GO:0003735;GO:0019843;GO:0015935	K02986	3WT9S	J	sp|Q4A5T4|RS4_MYCS5 30S ribosomal protein S4 OS=Mycoplasma synoviae (strain 53) OX=262723 GN=rpsD PE=3 SV=1	WP_013954944.1 30S ribosomal protein S4 [Mycoplasmopsis bovis]	-	-	-	GO:0006412//translation;	GO:0015935//small ribosomal subunit;	GO:0003735//structural constituent of ribosome;GO:0019843//rRNA binding;	ko03010(Ribosome)
gene-MBOV_RS02890	7904.3	8672.21	7136.39	0.822903	-0.281206	0.0375954	0.0598143	NC_018077.1	700441	701346	-	906	MBOV_RS02890	GO:0055085	K16785	3WT0Y	P	sp|D3FRP0|ECFT_ALKPO Energy-coupling factor transporter transmembrane protein EcfT OS=Alkalihalobacillus pseudofirmus (strain ATCC BAA-2126 / JCM 17055 / OF4) OX=398511 GN=ecfT PE=3 SV=1	WP_013456562.1 energy-coupling factor transporter transmembrane component T [Mycoplasmopsis bovis]	-	-	-	GO:0055085//transmembrane transport;	-	-	ko02010(ABC transporters)
gene-MBOV_RS03885	10041.6	10975.3	9107.79	0.829843	-0.26909	0.0390046	0.0619298	NC_018077.1	918473	920107	-	1635	nusA	-	K02600	3WT42	K	sp|Q9KA74|NUSA_ALKHC Transcription termination/antitermination protein NusA OS=Alkalihalobacillus halodurans (strain ATCC BAA-125 / DSM 18197 / FERM 7344 / JCM 9153 / C-125) OX=272558 GN=nusA PE=3 SV=1	WP_013955059.1 transcription termination/antitermination protein NusA [Mycoplasmopsis bovis]	-	-	-	-	-	-	-
gene-MBOV_RS02005	482.12	414.852	549.389	1.3243	0.405231	0.0397657	0.0630097	NC_018077.1	482045	482992	+	948	MBOV_RS02005	-	K00558	3WTI2	H	sp|P43420|MTB6_BACSF Modification methylase Bsp6I OS=Bacillus sp. (strain RFL6) OX=72577 GN=bsp6IM PE=3 SV=1	WP_013954788.1 DNA cytosine methyltransferase [Mycoplasmopsis bovis]	-	-	-	-	-	-	ko00270(Cysteine and methionine metabolism)
gene-MBOV_RS00425	2646.55	2378.92	2914.18	1.225	0.292786	0.0401046	0.0634174	NC_018077.1	97843	99036	+	1194	MBOV_RS00425	-	-	3WU1K	-	-	WP_013954542.1 hypothetical protein [Mycoplasmopsis bovis]	-	-	-	-	-	-	-
gene-MBOV_RS04225	860.698	1010.67	710.724	0.70322	-0.507952	0.0423651	0.0668561	NC_018077.1	867189	868187	+	999	MBOV_RS04225	GO:0006306;GO:0003677;GO:0008168;GO:1904047	K07316	37BSD	L	sp|P71366|T3MH_HAEIN Putative type III restriction-modification system HindVIP enzyme mod OS=Haemophilus influenzae (strain ATCC 51907 / DSM 11121 / KW20 / Rd) OX=71421 GN=HI_1056 PE=3 SV=1	WP_013955015.1 site-specific DNA-methyltransferase [Mycoplasmopsis bovis]	A0A2H4QBA5|PHI:10188|ModK1|504|Kingella_kingae|reduced_virulence	-	-	GO:0006306//DNA methylation;	-	GO:0003677//DNA binding;GO:0008168//methyltransferase activity;GO:1904047//S-adenosyl-L-methionine binding;	-
gene-MBOV_RS00400	1605.61	1782.68	1428.55	0.801353	-0.31949	0.0436469	0.0687395	NC_018077.1	93191	94351	+	1161	MBOV_RS00400	-	K11717	3WT3J	E	sp|Q9PQ36|CSD_UREPA Probable cysteine desulfurase OS=Ureaplasma parvum serovar 3 (strain ATCC 700970) OX=273119 GN=csd PE=3 SV=1	WP_013954537.1 aminotransferase class V-fold PLP-dependent enzyme [Mycoplasmopsis bovis]	A5IXL1|PHI:4210|NifS|2110|Mycoplasma_agalactiae|loss_of_pathogenicity	-	-	-	-	-	ko00450(Selenocompound metabolism)
gene-MBOV_RS01845	18851.5	17263	20439.9	1.18403	0.243705	0.0451094	0.0708992	NC_018077.1	441622	443757	+	2136	MBOV_RS01845	-	-	3WTA2	S	sp|Q9PRB5|Y030_UREPA Uncharacterized protein UU030 OS=Ureaplasma parvum serovar 3 (strain ATCC 700970) OX=273119 GN=UU030 PE=4 SV=1	WP_013954759.1 DUF31 family protein [Mycoplasmopsis bovis]	-	-	-	-	-	-	-
gene-MBOV_RS04180	5956.23	6511.11	5401.35	0.82956	-0.269582	0.0465579	0.0730283	NC_018077.1	976326	977414	-	1089	MBOV_RS04180	GO:0005524;GO:0016887;GO:0042626;GO:0140359	K02003	3WSX2	V	sp|P47311|Y065_MYCGE Putative ABC transporter ATP-binding protein MG065 OS=Mycoplasma genitalium (strain ATCC 33530 / G-37 / NCTC 10195) OX=243273 GN=MG065 PE=3 SV=1	WP_013955095.1 ABC transporter ATP-binding protein [Mycoplasmopsis bovis]	Q8ZQE4|PHI:3928|MacB|28901|Salmonella_enterica|reduced_virulence	VFG013572(gi:148825627) (hitC) iron(III) ABC transporter ATP-binding protein [Haemophilus iron transport locus (CVF501)] [Haemophilus influenzae PittEE]	gb|AAV85982.1|ARO:3000535|macB [Neisseria gonorrhoeae]	-	-	GO:0005524//ATP binding;GO:0016887//ATP hydrolysis activity;GO:0042626//ATPase-coupled transmembrane transporter activity;GO:0140359//ABC-type transporter activity;	-
gene-MBOV_RS02350	2647.12	2384.4	2909.83	1.22036	0.287309	0.048215	0.0754754	NC_018077.1	567362	568201	+	840	mutM	GO:0006281;GO:0006284;GO:0003676;GO:0003684;GO:0003906;GO:0008270;GO:0008534;GO:0016799;GO:0019104	K10563	3WT57	L	sp|Q6KHS0|FPG_MYCMO Formamidopyrimidine-DNA glycosylase OS=Mycoplasma mobile (strain ATCC 43663 / 163K / NCTC 11711) OX=267748 GN=mutM PE=3 SV=3	WP_013954833.1 bifunctional DNA-formamidopyrimidine glycosylase/DNA-(apurinic or apyrimidinic site) lyase [Mycoplasmopsis bovis]	P9WNC3|PHI:3627|Rv2924c|1773|Mycobacterium_tuberculosis|unaffected_pathogenicity	-	-	GO:0006281//DNA repair;GO:0006284//base-excision repair;	-	GO:0003676//nucleic acid binding;GO:0003684//damaged DNA binding;GO:0003906//DNA-(apurinic or apyrimidinic site) endonuclease activity;GO:0008270//zinc ion binding;GO:0008534//oxidized purine nucleobase lesion DNA N-glycosylase activity;GO:0016799//hydrolase activity, hydrolyzing N-glycosyl compounds;GO:0019104//DNA N-glycosylase activity;	ko03410(Base excision repair)
gene-MBOV_RS00745	3404.34	3709	3099.67	0.835715	-0.258917	0.0484698	0.075722	NC_018077.1	171091	172047	+	957	MBOV_RS00745	GO:0008959;GO:0016746;GO:0016020	K00625	3WSW4	C	sp|P39646|PTAS_BACSU Phosphate acetyltransferase OS=Bacillus subtilis (strain 168) OX=224308 GN=pta PE=1 SV=3	WP_013954592.1 phosphate acetyltransferase [Mycoplasmopsis bovis]	D3VPS7|PHI:6516|EutD|2110|Mycoplasma_agalactiae|reduced_virulence	-	-	-	GO:0016020//membrane;	GO:0008959//phosphate acetyltransferase activity;GO:0016746//acyltransferase activity;	ko00720(Carbon fixation pathways in prokaryotes);ko00680(Methane metabolism);ko00640(Propanoate metabolism);ko00620(Pyruvate metabolism);ko00430(Taurine and hypotaurine metabolism)
gene-MBOV_RS03480	1030.49	1150.48	910.498	0.791405	-0.337511	0.0512666	0.0799306	NC_018077.1	840704	841801	+	1098	MBOV_RS03480	GO:0032775;GO:0009007	K07318	3WTMN	H	sp|P29347|MTS1_STRSA Modification methylase StsI OS=Streptococcus sanguinis OX=1305 GN=stsIM PE=3 SV=1	WP_013954997.1 DNA adenine methylase [Mycoplasmopsis bovis]	-	-	-	GO:0032775//DNA methylation on adenine;	-	GO:0009007//site-specific DNA-methyltransferase (adenine-specific) activity;	-
gene-MBOV_RS00130	4393.27	4804.89	3981.65	0.828665	-0.27114	0.0525323	0.0817403	NC_018077.1	24802	25707	-	906	MBOV_RS00130	-	K16329	3WSX4	Q	sp|A5IXG3|PSUG_MYCAP Pseudouridine-5&apos;-phosphate glycosidase OS=Mycoplasma agalactiae (strain PG2) OX=347257 GN=psuG PE=3 SV=1	WP_013456349.1 pseudouridine-5'-phosphate glycosidase [Mycoplasmopsis bovis]	-	-	-	-	-	-	ko00240(Pyrimidine metabolism)
gene-MBOV_RS03355	186.041	219.476	152.606	0.695319	-0.524254	0.0533298	0.0828156	NC_018077.1	799076	799996	+	921	MBOV_RS03355	-	-	3WUWI	-	-	WP_013954979.1 variable surface lipoprotein [Mycoplasmopsis bovis]	-	-	-	-	-	-	-
gene-MBOV_RS03170	1522.1	1274.97	1769.22	1.38765	0.472646	0.0538117	0.0833974	NC_018077.1	746012	747514	-	1503	MBOV_RS03170	-	-	3WTHU	-	-	WP_013954945.1 hypothetical protein [Mycoplasmopsis bovis]	-	-	-	-	-	-	-
gene-MBOV_RS03670	1655.04	1487.71	1822.38	1.22496	0.292732	0.0541311	0.0837257	NC_018077.1	880506	881243	-	738	MBOV_RS03670	-	-	3WT6S	K	sp|A5IZA0|Y6590_MYCAP Probable transcriptional regulatory protein MAG6590 OS=Mycoplasma agalactiae (strain PG2) OX=347257 GN=MAG6590 PE=3 SV=1	WP_013955027.1 YebC/PmpR family DNA-binding transcriptional regulator [Mycoplasmopsis bovis]	-	VFG039536(gb|NP_820549) (CBU_1566) Coxiella Dot/Icm type IVB secretion system translocated effector [T4SS effectors (CVF803)] [Coxiella burnetii RSA 493]	-	-	-	-	-
gene-MBOV_RS02175	5369.29	4924.33	5814.25	1.18072	0.239666	0.0546203	0.0843146	NC_018077.1	520430	521131	+	702	MBOV_RS02175	-	-	3WTVP	M	-	WP_014829937.1 variable surface lipoprotein [Mycoplasmopsis bovis]	-	-	-	-	-	-	-
gene-MBOV_RS02420	3352.75	3040.32	3665.18	1.20552	0.26966	0.0567092	0.0873658	NC_018077.1	581232	582590	+	1359	asnS	GO:0006421;GO:0004816;GO:0005524	K01893	3WT0G	J	sp|Q6KHD7|SYN_MYCMO Asparagine--tRNA ligase OS=Mycoplasma mobile (strain ATCC 43663 / 163K / NCTC 11711) OX=267748 GN=asnS PE=3 SV=1	WP_013954840.1 asparagine--tRNA ligase [Mycoplasmopsis bovis]	I1S216|PHI:1605|GzOB046|5518|Fusarium_graminearum|unaffected_pathogenicity	-	-	GO:0006421//asparaginyl-tRNA aminoacylation;	-	GO:0004816//asparagine-tRNA ligase activity;GO:0005524//ATP binding;	ko00970(Aminoacyl-tRNA biosynthesis)
gene-MBOV_RS03875	14122.4	15422.3	12822.5	0.831422	-0.266346	0.0575855	0.0883725	NC_018077.1	916403	918208	-	1806	infB	GO:0006413;GO:0003743;GO:0005737	K02519	3WSWA	J	sp|Q4A578|IF2_MYCS5 Translation initiation factor IF-2 OS=Mycoplasma synoviae (strain 53) OX=262723 GN=infB PE=3 SV=1	WP_013456169.1 translation initiation factor IF-2 [Mycoplasmopsis bovis]	W8TRT9|PHI:10282|TufA|1280|Staphylococcus_aureus|increased_virulence_(hypervirulence)__unaffected_pathogenicity	VFG046475 (F7308_0636) translation elongation factor Tu [EF-Tu (CVF827)] [Francisella sp. TX077308]	gb|AAF01499.1|ARO:3000193|tetT [Streptococcus pyogenes]	GO:0006413//translational initiation;	GO:0005737//cytoplasm;	GO:0003743//translation initiation factor activity;	-
gene-MBOV_RS02170	223.119	259.184	187.055	0.721708	-0.470514	0.0575898	0.0883725	NC_018077.1	519150	520178	+	1029	MBOV_RS02170	GO:0006313;GO:0004803	-	3WT54	L	sp|P37245|TRA1_STRSL Probable transposase for insertion-like sequence element IS1161 OS=Streptococcus salivarius OX=1304 PE=3 SV=1	WP_078086173.1 IS30-like element ISMbov1 family transposase [Mycoplasmopsis bovis]	-	-	-	GO:0006313//transposition, DNA-mediated;	-	GO:0004803//transposase activity;	-
gene-MBOV_RS00335	5174.45	5626.18	4722.72	0.839419	-0.252537	0.0578732	0.0886325	NC_018077.1	77394	78374	+	981	MBOV_RS00335	GO:0036211;GO:0017118	K03800	3WT2R	H	sp|O07608|LPLJ_BACSU Lipoate-protein ligase LplJ OS=Bacillus subtilis (strain 168) OX=224308 GN=lplJ PE=1 SV=1	WP_013954527.1 lipoate--protein ligase [Mycoplasmopsis bovis]	A0A171JTK6|PHI:6512|LplA1|1639|Listeria_monocytogenes|reduced_virulence	VFG019362(gi:217964969) (lplA1) lipoyltransferase and lipoate-protein ligase family protein [Lipoate protein ligase A1 (CVF238)] [Listeria monocytogenes HCC23]	-	GO:0036211//protein modification process;	-	GO:0017118//lipoyltransferase activity;	ko00785(Lipoic acid metabolism)
gene-MBOV_RS01990	755.734	836.511	674.957	0.806872	-0.309589	0.0582566	0.0890445	NC_018077.1	476381	477067	-	687	MBOV_RS01990	GO:0003677;GO:0004519	-	3WTT2	L	sp|Q8KYT4|Y6003_BACAN Uncharacterized protein pXO1-01/BXA0003/GBAA_pXO1_0003 OS=Bacillus anthracis OX=1392 GN=pXO1-01 PE=4 SV=1	WP_013954785.1 nuclease-related domain-containing protein [Mycoplasmopsis bovis]	-	-	-	-	-	GO:0003677//DNA binding;GO:0004519//endonuclease activity;	-
gene-MBOV_RS01605	5634.44	6117.72	5151.16	0.842006	-0.248097	0.0591852	0.0902865	NC_018077.1	378210	379526	+	1317	hisS	GO:0006427;GO:0004821;GO:0005737	K01892	3WSVQ	J	sp|B5ZB96|SYH_UREU1 Histidine--tRNA ligase OS=Ureaplasma urealyticum serovar 10 (strain ATCC 33699 / Western) OX=565575 GN=hisS PE=3 SV=1	WP_013954716.1 histidine--tRNA ligase [Mycoplasmopsis bovis]	-	-	-	GO:0006427//histidyl-tRNA aminoacylation;	GO:0005737//cytoplasm;	GO:0004821//histidine-tRNA ligase activity;	ko00970(Aminoacyl-tRNA biosynthesis)
gene-MBOV_RS03905	192.139	226.231	158.047	0.69861	-0.517442	0.0596991	0.0908922	NC_018077.1	923152	924180	+	1029	MBOV_RS03905	GO:0006313;GO:0004803	-	3WT54	L	sp|P37245|TRA1_STRSL Probable transposase for insertion-like sequence element IS1161 OS=Streptococcus salivarius OX=1304 PE=3 SV=1	WP_078086180.1 IS30-like element ISMbov1 family transposase [Mycoplasmopsis bovis]	-	-	-	GO:0006313//transposition, DNA-mediated;	-	GO:0004803//transposase activity;	-
gene-MBOV_RS01170	7149.22	7748	6550.44	0.845436	-0.242232	0.0611483	0.0929167	NC_018077.1	274039	276309	+	2271	MBOV_RS01170	-	-	3WT8A	O	-	WP_013954663.1 S8 family peptidase [Mycoplasmopsis bovis]	-	-	-	-	-	-	-
gene-MBOV_RS02665	4473.99	4874.26	4073.73	0.835764	-0.258832	0.0616866	0.093552	NC_018077.1	646207	646875	-	669	MBOV_RS02665	-	-	3WUKF	-	-	WP_013954882.1 hypothetical protein [Mycoplasmopsis bovis]	-	-	-	-	-	-	-
gene-MBOV_RS00370	1610.46	1450.88	1770.04	1.21997	0.28685	0.0618862	0.0936721	NC_018077.1	85927	87150	+	1224	MBOV_RS00370	GO:0006260;GO:0005524	K07478	3WSWR	L	sp|O34528|YRVN_BACSU Uncharacterized AAA domain-containing protein YrvN OS=Bacillus subtilis (strain 168) OX=224308 GN=yrvN PE=3 SV=1	WP_013954532.1 replication-associated recombination protein A [Mycoplasmopsis bovis]	I1S5Z3|PHI:1685|GzRad003|5518|Fusarium_graminearum|unaffected_pathogenicity	-	-	GO:0006260//DNA replication;	-	GO:0005524//ATP binding;	-
gene-MBOV_RS02365	6438.1	5897.63	6978.58	1.18329	0.242799	0.063196	0.0954689	NC_018077.1	569516	571459	+	1944	MBOV_RS02365	-	-	3WT5M	S	sp|P45615|Y231_MYCCT Uncharacterized lipoprotein MCAP_0231 OS=Mycoplasma capricolum subsp. capricolum (strain California kid / ATCC 27343 / NCTC 10154) OX=340047 GN=MCAP_0231 PE=3 SV=1	WP_013954836.1 DUF31 family protein [Mycoplasmopsis bovis]	-	-	-	-	-	-	-
gene-MBOV_RS00775	2048.17	1864.43	2231.9	1.1971	0.259539	0.0639866	0.096476	NC_018077.1	177421	178401	-	981	MBOV_RS00775	-	-	3WUJZ	-	-	WP_013954598.1 variable surface lipoprotein [Mycoplasmopsis bovis]	-	VFG016555(gi:148377970) (vamp) Variable surface lipoprotein Y (VpmaYprecursor) [Vpma (CVF593)] [Mycoplasma agalactiae PG2]	-	-	-	-	-
gene-MBOV_RS02495	2273.6	2511.09	2036.11	0.810845	-0.302501	0.0650164	0.097839	NC_018077.1	601403	603970	-	2568	MBOV_RS02495	-	-	3WT3P	S	sp|Q9PRA0|MALP_UREPA Membrane-associated lipoprotein OS=Ureaplasma parvum serovar 3 (strain ATCC 700970) OX=273119 GN=UU045 PE=1 SV=1	WP_013954854.1 variable surface lipoprotein [Mycoplasmopsis bovis]	-	-	-	-	-	-	-
gene-MBOV_RS00280	4101.5	3770.65	4432.34	1.17548	0.233254	0.0652598	0.0980158	NC_018077.1	66024	67022	-	999	MBOV_RS00280	-	K00057	3WT0R	I	sp|Q8EWH5|GPDA_MYCPE Glycerol-3-phosphate dehydrogenase [NAD(P)+] OS=Mycoplasma penetrans (strain HF-2) OX=272633 GN=gpsA PE=3 SV=1	WP_013954517.1 NAD(P)H-dependent glycerol-3-phosphate dehydrogenase [Mycoplasmopsis bovis]	A4VY17|PHI:9338|Pdh|1307|Streptococcus_suis|reduced_virulence	-	-	-	-	-	ko00564(Glycerophospholipid metabolism)
gene-MBOV_RS00760	1972.75	2571.59	1373.92	0.534269	-0.904362	0.0659322	0.0988348	NC_018077.1	173678	174259	+	582	yihA	GO:0042254;GO:0003924;GO:0005525;GO:0043022;GO:0005737	K03978	3WT9C	D	sp|A5IXT1|ENGB_MYCAP Probable GTP-binding protein EngB OS=Mycoplasma agalactiae (strain PG2) OX=347257 GN=engB PE=3 SV=1	WP_013954595.1 ribosome biogenesis GTP-binding protein YihA/YsxC [Mycoplasmopsis bovis]	-	-	-	GO:0042254//ribosome biogenesis;	GO:0005737//cytoplasm;	GO:0003924//GTPase activity;GO:0005525//GTP binding;GO:0043022//ribosome binding;	-
gene-MBOV_RS02560	2173.9	2361.06	1986.74	0.841463	-0.249027	0.0667396	0.0998526	NC_018077.1	625494	625928	+	435	rplM	GO:0006412;GO:0003735;GO:0000315;GO:0022625	K02871	3WTDG	J	sp|A5IYP4|RL13_MYCAP 50S ribosomal protein L13 OS=Mycoplasma agalactiae (strain PG2) OX=347257 GN=rplM PE=3 SV=1	WP_013456157.1 50S ribosomal protein L13 [Mycoplasmopsis bovis]	-	-	-	GO:0006412//translation;	GO:0000315//organellar large ribosomal subunit;GO:0022625//cytosolic large ribosomal subunit;	GO:0003735//structural constituent of ribosome;	ko03010(Ribosome)
gene-MBOV_RS01555	9240.11	8535.31	9944.91	1.16515	0.220516	0.0692592	0.103295	NC_018077.1	365329	367848	-	2520	secA	GO:0043952;GO:0015450;GO:0016887;GO:0009898	K03070	3WSXQ	U	sp|Q4A6S2|SECA_MYCS5 Protein translocase subunit SecA OS=Mycoplasma synoviae (strain 53) OX=262723 GN=secA PE=3 SV=2	WP_013954711.1 preprotein translocase subunit SecA [Mycoplasma bovis]	A0A059ZR97|PHI:5240|SecA|470|Acinetobacter_baumannii|reduced_virulence	VFG009229(gi:145223994) (secA2) SecA DEAD domain protein [Accessory secretion factor (CVF299)] [Mycobacterium gilvum PYR-GCK]	-	GO:0043952//protein transport by the Sec complex;	GO:0009898//cytoplasmic side of plasma membrane;	GO:0015450//protein-transporting ATPase activity;GO:0016887//ATP hydrolysis activity;	ko03070(Bacterial secretion system);ko03060(Protein export);ko02024(Quorum sensing)
gene-MBOV_RS01575	1378.48	1542.09	1214.87	0.787809	-0.344082	0.0693057	0.103295	NC_018077.1	371977	372375	+	399	MBOV_RS01575	GO:0003697	K03111	3WUPG	L	sp|Q931K4|SSB1_STAAM Single-stranded DNA-binding protein 1 OS=Staphylococcus aureus (strain Mu50 / ATCC 700699) OX=158878 GN=ssb PE=3 SV=1	WP_013456362.1 single-stranded DNA-binding protein [Mycoplasmopsis bovis]	-	-	-	-	-	GO:0003697//single-stranded DNA binding;	ko03440(Homologous recombination);ko03430(Mismatch repair);ko03030(DNA replication)
gene-MBOV_RS00325	30.7559	8.99261	52.5192	5.84026	2.54603	0.0719467	0.106835	NC_018077.1	74736	75059	+	324	rnpA	GO:0006396;GO:0004526	K03536	3WTPS	J	sp|Q4A5G4|RNPA_MYCS5 Ribonuclease P protein component OS=Mycoplasma synoviae (strain 53) OX=262723 GN=rnpA PE=3 SV=1	WP_013954525.1 ribonuclease P protein component [Mycoplasmopsis bovis]	Q9A1J4|PHI:4503|FasX|1314|Streptococcus_pyogenes|reduced_virulence	-	-	GO:0006396//RNA processing;	-	GO:0004526//ribonuclease P activity;	-
gene-MBOV_RS03430	798.064	918.126	678.003	0.738463	-0.437402	0.0719557	0.106835	NC_018077.1	827901	828272	-	372	rplL	GO:0006412;GO:0003735;GO:0000315;GO:0022625	K02935	3WTKQ	J	sp|A5IZ59|RL7_MYCAP 50S ribosomal protein L7/L12 OS=Mycoplasma agalactiae (strain PG2) OX=347257 GN=rplL PE=3 SV=1	WP_004024017.1 MULTISPECIES: 50S ribosomal protein L7/L12 [Mycoplasmopsis]	P9WHE3|PHI:7583|Rv0652_(rplL)|1773|Mycobacterium_tuberculosis|increased_virulence_(hypervirulence)	-	-	GO:0006412//translation;	GO:0000315//organellar large ribosomal subunit;GO:0022625//cytosolic large ribosomal subunit;	GO:0003735//structural constituent of ribosome;	ko03010(Ribosome)
gene-MBOV_RS04785	1265.46	1144.79	1386.14	1.21083	0.275996	0.0729014	0.108033	NC_018077.1	569048	569479	+	432	msrB	GO:0006979;GO:0030091;GO:0033743	K12267	3WTJE	O	sp|P75129|MSRB_MYCPN Peptide methionine sulfoxide reductase MsrB OS=Mycoplasma pneumoniae (strain ATCC 29342 / M129) OX=272634 GN=msrB PE=3 SV=1	WP_318023643.1 peptide-methionine (R)-S-oxide reductase MsrB [Mycoplasmopsis bovis]	P0A088|PHI:4582|MsrB|1280|Staphylococcus_aureus|unaffected_pathogenicity__reduced_virulence	VFG037105(gi:385337152) (msrA/B(pilB)) peptide methionine sulfoxide reductase MsrA/MsrB [includes: thioredoxin, peptide methionine sulfoxide reductase MsrA (protein-methionine-S-oxide reductase; peptide Met(O) reductase) and peptide methio [Methionine sulphoxide reductase (CVF762)] [Neisseria meningitidis WUE 2594]	-	GO:0006979//response to oxidative stress;GO:0030091//protein repair;	-	GO:0033743//peptide-methionine (R)-S-oxide reductase activity;	-
gene-MBOV_RS03340	3159.78	2887.93	3431.63	1.18827	0.24886	0.073409	0.108578	NC_018077.1	794244	795461	+	1218	MBOV_RS03340	-	-	3WTQV	-	-	WP_013954975.1 hypothetical protein [Mycoplasmopsis bovis]	-	-	-	-	-	-	-
gene-MBOV_RS01985	376.213	426.08	326.347	0.765929	-0.384717	0.0741172	0.109418	NC_018077.1	475600	476409	-	810	MBOV_RS01985	-	K07043	3WU0I	S	-	WP_013954784.1 YgjP-like metallopeptidase domain-containing protein [Mycoplasmopsis bovis]	-	-	-	-	-	-	ko00240(Pyrimidine metabolism)
gene-MBOV_RS01880	62.6146	79.056	46.1733	0.584057	-0.775818	0.0744418	0.109689	NC_018077.1	450527	451888	+	1362	MBOV_RS01880	-	-	3WT7G	-	-	WP_014829924.1 hypothetical protein [Mycoplasmopsis bovis]	-	-	-	-	-	-	-
gene-MBOV_RS00580	10494.3	9641.65	11347	1.17687	0.234961	0.0760118	0.111791	NC_018077.1	126999	129401	+	2403	MBOV_RS00580	GO:0005524	K10823	3WT10	E	sp|P47326|OPPF_MYCGE Oligopeptide transport ATP-binding protein OppF OS=Mycoplasma genitalium (strain ATCC 33530 / G-37 / NCTC 10195) OX=243273 GN=oppF PE=3 SV=1	WP_013954563.1 ATP-binding cassette domain-containing protein [Mycoplasmopsis bovis]	H7C7L2|PHI:7821|OppF_(bb0335)|139|Borreliella_burgdorferi|reduced_virulence	VFG016532(gi:42561491) (oppF) oligopeptide ABC transporter, permease component [Capsule (CVF591)] [Mycoplasma mycoides subsp. mycoides SC str. PG1]	gb|AAA99504.1|ARO:3002987|bcrA [Bacillus licheniformis]	-	-	GO:0005524//ATP binding;	ko02024(Quorum sensing);ko02010(ABC transporters);ko01501(beta-Lactam resistance)
gene-MBOV_RS03245	4963.41	5356.52	4570.3	0.853222	-0.229007	0.081757	0.120013	NC_018077.1	773756	775147	+	1392	gltX	GO:0006424;GO:0004818;GO:0009332	K01885	3WT19	J	sp|A5IZ19|SYE_MYCAP Glutamate--tRNA ligase OS=Mycoplasma agalactiae (strain PG2) OX=347257 GN=gltX PE=3 SV=1	WP_013954960.1 glutamate--tRNA ligase [Mycoplasmopsis bovis]	Q4WEM7|PHI:2521|GUS1|746128|Aspergillus_fumigatus|lethal	-	-	GO:0006424//glutamyl-tRNA aminoacylation;	GO:0009332//glutamate-tRNA ligase complex;	GO:0004818//glutamate-tRNA ligase activity;	ko00970(Aminoacyl-tRNA biosynthesis);ko00860(Porphyrin metabolism)
gene-MBOV_RS02795	782.953	704.669	861.237	1.22219	0.289466	0.0855446	0.125337	NC_018077.1	678437	679273	+	837	MBOV_RS02795	GO:0006281;GO:0003677;GO:0008270	K01151	3WSYK	L	sp|A5IYT8|END4_MYCAP Probable endonuclease 4 OS=Mycoplasma agalactiae (strain PG2) OX=347257 GN=nfo PE=3 SV=1	WP_013954904.1 deoxyribonuclease IV [Mycoplasmopsis bovis]	Q6FM27|PHI:3793|ANP1|5478|Candida_glabrata|increased_virulence_(hypervirulence)	VFG039423(gi:154707454) (CBUD_1164) hypothetical protein [T4SS effectors (CVF803)] [Coxiella burnetii Dugway 5J108-111]	-	GO:0006281//DNA repair;	-	GO:0003677//DNA binding;GO:0008270//zinc ion binding;	ko03410(Base excision repair)
gene-MBOV_RS03305	4172.53	5136.92	3208.14	0.624526	-0.679167	0.0868958	0.126953	NC_018077.1	785044	785814	+	771	MBOV_RS03305	-	-	3WTU8	-	-	WP_231139770.1 hypothetical protein [Mycoplasmopsis bovis]	-	-	-	-	-	-	-
gene-MBOV_RS01885	72.3085	89.0573	55.5596	0.623863	-0.680698	0.086974	0.126953	NC_018077.1	452381	453898	+	1518	MBOV_RS01885	GO:0016020	K03205	3WSZ2	U	-	WP_256382389.1 type IV secretory system conjugative DNA transfer family protein [Mycoplasmopsis bovis]	-	-	-	-	GO:0016020//membrane;	-	ko03070(Bacterial secretion system)
gene-MBOV_RS03610	502.721	558.022	447.419	0.801794	-0.318696	0.0884379	0.128848	NC_018077.1	865790	866689	+	900	MBOV_RS03610	-	-	3WSYN	S	sp|A7SVT1|FICD_NEMVE Protein adenylyltransferase Fic OS=Nematostella vectensis OX=45351 GN=v1g194069 PE=3 SV=1	WP_013955013.1 Fic family protein [Mycoplasmopsis bovis]	-	VFG039696(gb|NP_821048) (coxFIC1) Coxiella Dot/Icm type IVB secretion system translocated effector [Dot/Icm (SS051)] [Coxiella burnetii RSA 493]	-	-	-	-	-
gene-MBOV_RS00675	2169.63	2350.33	1988.94	0.846236	-0.240868	0.0899404	0.130792	NC_018077.1	151054	152466	+	1413	MBOV_RS00675	GO:0005524;GO:0016887;GO:0042626;GO:0140359	K11072	3WSWX	G	sp|Q4A5Q4|POTA_MYCS5 Spermidine/putrescine import ATP-binding protein PotA OS=Mycoplasma synoviae (strain 53) OX=262723 GN=potA PE=3 SV=2	WP_013954581.1 ABC transporter ATP-binding protein [Mycoplasmopsis bovis]	Q8DPC2|PHI:6319|PotA|1313|Streptococcus_pneumoniae|reduced_virulence	VFG030692(gi:333989849) (sugC) sugar ABC transporter [Trehalose-recycling ABC transporter (CVF651)] [Mycobacterium sp. JDM601]	gb|ADZ12699.1|ARO:3005091|RanA [Riemerella anatipestifer RA-GD]	-	-	GO:0005524//ATP binding;GO:0016887//ATP hydrolysis activity;GO:0042626//ATPase-coupled transmembrane transporter activity;GO:0140359//ABC-type transporter activity;	ko02010(ABC transporters)
gene-MBOV_RS03290	8124.45	7527.49	8721.4	1.15861	0.212391	0.0909742	0.132048	NC_018077.1	782050	783234	+	1185	MBOV_RS03290	GO:0006096;GO:0004618;GO:0005524;GO:0005737	K00927	3WSUW	F	sp|Q7WZ28|PGK_MYCH2 Phosphoglycerate kinase OS=Mycoplasma hyopneumoniae (strain 232) OX=295358 GN=pgk PE=3 SV=1	WP_013954968.1 phosphoglycerate kinase [Mycoplasmopsis bovis]	-	-	-	GO:0006096//glycolytic process;	GO:0005737//cytoplasm;	GO:0004618//phosphoglycerate kinase activity;GO:0005524//ATP binding;	ko00710(Carbon fixation in photosynthetic organisms);ko00010(Glycolysis / Gluconeogenesis)
gene-MBOV_RS03380	12980.3	14012.9	11947.7	0.852621	-0.230024	0.0921938	0.133569	NC_018077.1	802123	803955	-	1833	MBOV_RS03380	GO:0005524;GO:0042626	K06147	3WSYI	V	sp|Q9WYC4|Y288_THEMA Uncharacterized ABC transporter ATP-binding protein TM_0288 OS=Thermotoga maritima (strain ATCC 43589 / DSM 3109 / JCM 10099 / NBRC 100826 / MSB8) OX=243274 GN=TM_0288 PE=1 SV=1	WP_013954983.1 ABC transporter ATP-binding protein [Mycoplasmopsis bovis]	A0A086VCI7|PHI:6912|YbtP|562|Escherichia_coli|reduced_virulence	VFG013149(gi:170717750) (msbA) lipid A ABC exporter, fused ATPase and inner membrane subunits MsbA [LOS (CVF494)] [Haemophilus somnus 2336]	gb|AYV52072.1|ARO:3002882|lmrD [Lactococcus lactis]	-	-	GO:0005524//ATP binding;GO:0042626//ATPase-coupled transmembrane transporter activity;	-
gene-MBOV_RS00585	5765.17	5298.66	6231.68	1.17609	0.233994	0.0933516	0.134995	NC_018077.1	129414	130400	+	987	MBOV_RS00585	-	-	3WUBU	-	-	WP_013954564.1 hypothetical protein [Mycoplasmopsis bovis]	A5IXP4|PHI:6518|MAG1050|2110|Mycoplasma_agalactiae|reduced_virulence	-	-	-	-	-	-
gene-MBOV_RS03675	1476.01	1606.43	1345.59	0.837623	-0.255627	0.0936176	0.135129	NC_018077.1	881246	882058	-	813	nadE	GO:0009435;GO:0008795;GO:0005737	K01916	3WT62	H	sp|Q98PU6|NADE_MYCPU NH(3)-dependent NAD(+) synthetase OS=Mycoplasma pulmonis (strain UAB CTIP) OX=272635 GN=nadE PE=3 SV=1	WP_013955028.1 NAD(+) synthase [Mycoplasmopsis bovis]	-	-	-	GO:0009435//NAD biosynthetic process;	GO:0005737//cytoplasm;	GO:0008795//NAD+ synthase activity;	ko00760(Nicotinate and nicotinamide metabolism)
gene-MBOV_RS03435	1164.26	1651.93	676.585	0.409574	-1.2878	0.0951291	0.137056	NC_018077.1	828299	828802	-	504	rplJ	GO:0006412;GO:0003735;GO:0015934	K02864	3WTH9	J	sp|Q4A5Y9|RL10_MYCS5 50S ribosomal protein L10 OS=Mycoplasma synoviae (strain 53) OX=262723 GN=rplJ PE=3 SV=1	WP_013455953.1 50S ribosomal protein L10 [Mycoplasmopsis bovis]	-	-	-	GO:0006412//translation;	GO:0015934//large ribosomal subunit;	GO:0003735//structural constituent of ribosome;	ko03010(Ribosome)
gene-MBOV_RS00755	1035.84	1347.02	724.661	0.537974	-0.894391	0.0966851	0.139041	NC_018077.1	173256	173678	+	423	coaD	GO:0015937;GO:0004595	K00954	3WTK5	H	sp|Q98RB3|COAD_MYCPU Phosphopantetheine adenylyltransferase OS=Mycoplasma pulmonis (strain UAB CTIP) OX=272635 GN=coaD PE=3 SV=1	WP_013954594.1 pantetheine-phosphate adenylyltransferase [Mycoplasmopsis bovis]	-	VFG000320(gb|NP_208266) (kdtB) lipopolysaccharide core biosynthesis protein [LPS (VF0056)] [Helicobacter pylori 26695]	-	GO:0015937//coenzyme A biosynthetic process;	-	GO:0004595//pantetheine-phosphate adenylyltransferase activity;	ko00770(Pantothenate and CoA biosynthesis)
gene-MBOV_RS01810	412.088	361.939	462.238	1.27711	0.352887	0.0985109	0.141289	NC_018077.1	432851	434395	+	1545	MBOV_RS01810	-	-	3WSWS	L	-	WP_013954752.1 hypothetical protein [Mycoplasmopsis bovis]	-	-	-	-	-	-	-
gene-MBOV_RS03310	3881.77	3583.95	4179.59	1.1662	0.221812	0.0986116	0.141289	NC_018077.1	785918	787279	-	1362	MBOV_RS03310	-	K01255	3WSXR	E	sp|P47707|AMPA_MYCSA Probable cytosol aminopeptidase OS=Mycoplasma salivarium OX=2124 GN=pepA PE=3 SV=1	WP_014829971.1 M17 family metallopeptidase [Mycoplasmopsis bovis]	-	-	-	-	-	-	ko00480(Glutathione metabolism)
gene-MBOV_RS01740	3186.69	2912.15	3461.24	1.18855	0.249206	0.0990872	0.141709	NC_018077.1	417588	419732	+	2145	MBOV_RS01740	-	-	3WSYE	S	sp|Q9PRB5|Y030_UREPA Uncharacterized protein UU030 OS=Ureaplasma parvum serovar 3 (strain ATCC 700970) OX=273119 GN=UU030 PE=4 SV=1	WP_013954737.1 hypothetical protein [Mycoplasmopsis bovis]	-	-	-	-	-	-	-
gene-MBOV_RS02285	4316.4	4001.36	4631.43	1.15747	0.210969	0.0997045	0.14233	NC_018077.1	553595	554203	-	609	MBOV_RS02285	-	-	3WUU1	-	-	WP_013954825.1 variable surface lipoprotein [Mycoplasmopsis bovis]	-	-	-	-	-	-	-
gene-MBOV_RS02065	791.721	885.097	698.345	0.789004	-0.341895	0.103727	0.147802	NC_018077.1	495832	496515	+	684	MBOV_RS02065	-	K09761	3WTHC	J	sp|O50188|RSME_MYCH2 Ribosomal RNA small subunit methyltransferase E OS=Mycoplasma hyopneumoniae (strain 232) OX=295358 GN=rsmE PE=3 SV=1	WP_013954800.1 16S rRNA (uracil(1498)-N(3))-methyltransferase [Mycoplasmopsis bovis]	-	VFG045607(gb|YP_096929) (lpg2936) Dot/Icm type IV secretion system effector [Dot/Icm (VF0156)] [Legionella pneumophila subsp. pneumophila str. Philadelphia 1]	-	-	-	-	-
gene-MBOV_RS02450	2962.83	3210.7	2714.95	0.845595	-0.241962	0.104083	0.148038	NC_018077.1	589252	591636	+	2385	MBOV_RS02450	-	-	3WSYE	S	sp|Q9PRB5|Y030_UREPA Uncharacterized protein UU030 OS=Ureaplasma parvum serovar 3 (strain ATCC 700970) OX=273119 GN=UU030 PE=4 SV=1	WP_013954844.1 DUF31 family protein [Mycoplasmopsis bovis]	-	-	-	-	-	-	-
gene-MBOV_RS04215	43.1308	31.1536	55.1081	1.76892	0.822865	0.104512	0.148377	NC_018077.1	527450	527761	+	312	MBOV_RS04215	-	-	3WTCK	-	-	WP_014829940.1 hypothetical protein [Mycoplasmopsis bovis]	-	-	-	-	-	-	-
gene-MBOV_RS03895	3906.66	4305.49	3507.83	0.814735	-0.295597	0.106556	0.151003	NC_018077.1	920701	921273	-	573	MBOV_RS03895	GO:0004797;GO:0005524	K00857	3WTI3	F	sp|Q6KH30|KITH_MYCMO Thymidine kinase OS=Mycoplasma mobile (strain ATCC 43663 / 163K / NCTC 11711) OX=267748 GN=tdk PE=3 SV=1	WP_013456273.1 thymidine kinase [Mycoplasmopsis bovis]	-	-	-	-	-	GO:0004797//thymidine kinase activity;GO:0005524//ATP binding;	ko00983(Drug metabolism - other enzymes);ko00240(Pyrimidine metabolism)
gene-MBOV_RS01410	14.0394	21.2373	6.84147	0.322144	-1.63422	0.111349	0.157509	NC_018077.1	323811	324185	+	375	MBOV_RS01410	-	-	-	-	-	WP_014829901.1 hypothetical protein [Mycoplasmopsis bovis]	-	VFG016481(gi:148377507) (p40) P40, predicted lipoprotein [P40 (CVF584)] [Mycoplasma agalactiae PG2]	-	-	-	-	-
gene-MBOV_RS03485	242.194	180.392	303.996	1.6852	0.752916	0.11193	0.157909	NC_018077.1	841783	842724	+	942	MBOV_RS03485	-	K06223	3WTPC	H	sp|P14871|MTF1_PLAOK Modification methylase FokI OS=Planomicrobium okeanokoites OX=244 GN=fokIM PE=1 SV=1	WP_014829976.1 DNA adenine methylase [Mycoplasmopsis bovis]	-	-	-	-	-	-	ko03430(Mismatch repair)
gene-MBOV_RS01395	6356.04	5869.14	6842.94	1.16592	0.221466	0.112039	0.157909	NC_018077.1	320731	322023	+	1293	MBOV_RS01395	-	-	3WSWD	S	sp|Q49399|Y146_MYCGE UPF0053 protein MG146 OS=Mycoplasma genitalium (strain ATCC 33530 / G-37 / NCTC 10195) OX=243273 GN=MG146 PE=3 SV=1	WP_013456244.1 CNNM domain-containing protein [Mycoplasmopsis bovis]	-	VFG019153(gi:153931324) (CLB_2872) transporter, HlyC/CorC family [Hemolysin (CVF417)] [Clostridium botulinum A str. ATCC 19397]	-	-	-	-	-
gene-MBOV_RS02185	7106.31	6585.9	7626.73	1.15804	0.211685	0.114534	0.161134	NC_018077.1	522176	523924	-	1749	thrS	GO:0006435;GO:0004829;GO:0005737	K01868	3WSUV	J	sp|Q98PH6|SYT_MYCPU Threonine--tRNA ligase OS=Mycoplasma pulmonis (strain UAB CTIP) OX=272635 GN=thrS PE=3 SV=1	WP_013954815.1 threonine--tRNA ligase [Mycoplasmopsis bovis]	-	-	-	GO:0006435//threonyl-tRNA aminoacylation;	GO:0005737//cytoplasm;	GO:0004829//threonine-tRNA ligase activity;	ko00970(Aminoacyl-tRNA biosynthesis)
gene-MBOV_RS04110	6963.04	7478.46	6447.62	0.862158	-0.213976	0.116235	0.163233	NC_018077.1	958224	959645	-	1422	MBOV_RS04110	-	-	3WT7X	S	sp|P75134|Y657_MYCPN Uncharacterized protein MG443 homolog OS=Mycoplasma pneumoniae (strain ATCC 29342 / M129) OX=272634 GN=MPN_657 PE=4 SV=1	WP_013955081.1 DUF2179 domain-containing protein [Mycoplasmopsis bovis]	-	-	-	-	-	-	-
gene-MBOV_RS02895	4043.89	4324.2	3763.58	0.870353	-0.200327	0.117275	0.164397	NC_018077.1	701336	702274	-	939	MBOV_RS02895	GO:0006810;GO:0005524;GO:0042626;GO:0009898	K16787	3WSX1	P	sp|Q4A5A4|ECFA2_MYCS5 Energy-coupling factor transporter ATP-binding protein EcfA2 OS=Mycoplasma synoviae (strain 53) OX=262723 GN=ecfA2 PE=3 SV=1	WP_013954921.1 energy-coupling factor transporter ATPase [Mycoplasmopsis bovis]	Q9K033|PHI:8623|Cab_(NMB0789)|487|Neisseria_meningitidis|unaffected_pathogenicity	VFG021792(gi:300858408) (ciuD) iron ABC transporter ATP-binding protein [Ciu iron uptake and siderophore biosynthesis system (CVF515)] [Corynebacterium pseudotuberculosis FRC41]	gb|AAV85982.1|ARO:3000535|macB [Neisseria gonorrhoeae]	GO:0006810//transport;	GO:0009898//cytoplasmic side of plasma membrane;	GO:0005524//ATP binding;GO:0042626//ATPase-coupled transmembrane transporter activity;	ko02010(ABC transporters)
gene-MBOV_RS03140	18.4155	26.2416	10.5894	0.403534	-1.30924	0.119282	0.166909	NC_018077.1	741728	741994	-	267	MBOV_RS03140	-	-	3WUQ8	-	-	WP_013456093.1 hypothetical protein [Mycoplasmopsis bovis]	-	-	-	-	-	-	-
gene-MBOV_RS03705	328.069	369.467	286.671	0.775904	-0.36605	0.122701	0.171385	NC_018077.1	887374	887946	-	573	MBOV_RS03705	GO:0015937;GO:0004140;GO:0005524	K00859	3WTMK	H	sp|P75400|COAE_MYCPN Dephospho-CoA kinase OS=Mycoplasma pneumoniae (strain ATCC 29342 / M129) OX=272634 GN=coaE PE=3 SV=1	WP_014829984.1 dephospho-CoA kinase [Mycoplasmopsis bovis]	-	-	-	GO:0015937//coenzyme A biosynthetic process;	-	GO:0004140//dephospho-CoA kinase activity;GO:0005524//ATP binding;	ko00770(Pantothenate and CoA biosynthesis)
gene-MBOV_RS02030	730.426	797.201	663.651	0.832477	-0.264518	0.124226	0.173205	NC_018077.1	487171	490194	+	3024	MBOV_RS02030	-	-	3WUGP	-	-	WP_013954792.1 hypothetical protein [Mycoplasmopsis bovis]	-	-	-	-	-	-	-
gene-MBOV_RS00445	4663.13	4327.81	4998.46	1.15496	0.207847	0.128926	0.179435	NC_018077.1	100981	101451	+	471	rplK	GO:0006412;GO:0003735;GO:0000315;GO:0022625	K02867	3WTDP	J	sp|Q4A5E0|RL11_MYCS5 50S ribosomal protein L11 OS=Mycoplasma synoviae (strain 53) OX=262723 GN=rplK PE=3 SV=1	WP_013456528.1 50S ribosomal protein L11 [Mycoplasmopsis bovis]	-	-	-	GO:0006412//translation;	GO:0000315//organellar large ribosomal subunit;GO:0022625//cytosolic large ribosomal subunit;	GO:0003735//structural constituent of ribosome;	ko03010(Ribosome)
gene-MBOV_RS00890	59.3384	73.4801	45.1968	0.615089	-0.701133	0.131944	0.183308	NC_018077.1	213355	214383	-	1029	MBOV_RS00890	GO:0006313;GO:0004803	-	3WT54	L	sp|P37245|TRA1_STRSL Probable transposase for insertion-like sequence element IS1161 OS=Streptococcus salivarius OX=1304 PE=3 SV=1	WP_078086163.1 IS30-like element ISMbov1 family transposase [Mycoplasmopsis bovis]	-	-	-	GO:0006313//transposition, DNA-mediated;	-	GO:0004803//transposase activity;	-
gene-MBOV_RS00440	84.977	105.555	64.3987	0.610094	-0.712896	0.13288	0.184215	NC_018077.1	100292	100864	+	573	MBOV_RS00440	-	K01174	3WTXT	L	sp|Q58834|Y1439_METJA Uncharacterized protein MJ1439 OS=Methanocaldococcus jannaschii (strain ATCC 43067 / DSM 2661 / JAL-1 / JCM 10045 / NBRC 100440) OX=243232 GN=MJ1439 PE=3 SV=1	WP_014829860.1 thermonuclease family protein [Mycoplasmopsis bovis]	-	VFG016520(gi:47458962) (nuc) staphylococcal nuclease [Nuclease (CVF590)] [Mycoplasma mobile 163K]	-	-	-	-	-
gene-MBOV_RS03130	2769.27	2443.34	3095.2	1.26679	0.341177	0.13307	0.184215	NC_018077.1	740951	741229	-	279	rpmA	GO:0006412;GO:0003735;GO:0000315;GO:0022625	K02899	3WTPV	J	sp|A5IYZ5|RL27_MYCAP 50S ribosomal protein L27 OS=Mycoplasma agalactiae (strain PG2) OX=347257 GN=rpmA PE=3 SV=1	WP_013456038.1 50S ribosomal protein L27 [Mycoplasmopsis bovis]	-	-	-	GO:0006412//translation;	GO:0000315//organellar large ribosomal subunit;GO:0022625//cytosolic large ribosomal subunit;	GO:0003735//structural constituent of ribosome;	ko03010(Ribosome)
gene-MBOV_RS03250	1902.95	1753.14	2052.76	1.17091	0.227626	0.13362	0.184647	NC_018077.1	775138	775545	+	408	MBOV_RS03250	-	-	3WUJI	-	-	WP_013954961.1 hypothetical protein [Mycoplasmopsis bovis]	-	-	-	-	-	-	-
gene-MBOV_RS01915	8470.04	7906.29	9033.79	1.14261	0.19233	0.134359	0.18534	NC_018077.1	456628	458136	+	1509	MBOV_RS01915	-	-	3WTFT	-	-	WP_014829925.1 hypothetical protein [Mycoplasmopsis bovis]	-	-	-	-	-	-	-
gene-MBOV_RS00830	170.115	144.944	195.286	1.34733	0.430098	0.134735	0.185529	NC_018077.1	193565	194494	-	930	MBOV_RS00830	-	-	3WTF9	S	-	WP_013954614.1 hypothetical protein [Mycoplasmopsis bovis]	-	-	-	-	-	-	-
gene-MBOV_RS02900	3278.46	3520.77	3036.14	0.862352	-0.213651	0.137195	0.188583	NC_018077.1	702265	703062	-	798	MBOV_RS02900	GO:0006810;GO:0005524;GO:0042626;GO:0009898	K16786	3WSWM	P	sp|Q98QH5|ECFA1_MYCPU Energy-coupling factor transporter ATP-binding protein EcfA1 OS=Mycoplasma pulmonis (strain UAB CTIP) OX=272635 GN=ecfA1 PE=3 SV=1	WP_013954922.1 energy-coupling factor transporter ATPase [Mycoplasmopsis bovis]	A0A086IQC3|PHI:8968|ProV|573|Klebsiella_pneumoniae|reduced_virulence	VFG007024(gi:147675369) (rtxB) RtxB protein [RTX toxin (CVF263)] [Vibrio cholerae O395]	gb|AAC74000.1|ARO:3003950|msbA [Escherichia coli str. K-12 substr. MG1655]	GO:0006810//transport;	GO:0009898//cytoplasmic side of plasma membrane;	GO:0005524//ATP binding;GO:0042626//ATPase-coupled transmembrane transporter activity;	ko02010(ABC transporters)
gene-MBOV_RS04775	9.55576	4.32785	14.7837	3.41594	1.77228	0.146711	0.201051	NC_018077.1	445651	445824	+	174	MBOV_RS04775	-	-	3WTS6	-	-	WP_013954763.1 hypothetical protein [Mycoplasmopsis bovis]	-	-	-	-	-	-	-
gene-MBOV_RS01330	1953.64	1800.91	2106.37	1.16961	0.226032	0.146932	0.201051	NC_018077.1	306431	307297	+	867	truB	GO:0006400;GO:0004730	K03177	3WTAQ	J	sp|Q6KHH8|TRUB_MYCMO tRNA pseudouridine synthase B OS=Mycoplasma mobile (strain ATCC 43663 / 163K / NCTC 11711) OX=267748 GN=truB PE=3 SV=1	WP_013456468.1 tRNA pseudouridine(55) synthase TruB [Mycoplasmopsis bovis]	-	-	-	GO:0006400//tRNA modification;	-	GO:0004730//pseudouridylate synthase activity;	-
gene-MBOV_RS00120	1153.02	1063.03	1243.01	1.16931	0.22566	0.147042	0.201051	NC_018077.1	22828	24531	-	1704	MBOV_RS00120	GO:0006508;GO:0008236	-	3WUAJ	M	-	WP_013954499.1 S41 family peptidase [Mycoplasmopsis bovis]	-	-	-	GO:0006508//proteolysis;	-	GO:0008236//serine-type peptidase activity;	-
gene-MBOV_RS02485	211.596	237.012	186.181	0.785534	-0.348255	0.147961	0.201954	NC_018077.1	599363	599857	-	495	MBOV_RS02485	-	-	3WTPU	S	sp|Q9PR96|Y049_UREPA Uncharacterized protein UU049 OS=Ureaplasma parvum serovar 3 (strain ATCC 700970) OX=273119 GN=UU049 PE=4 SV=1	WP_013954852.1 DUF2714 domain-containing protein [Mycoplasmopsis bovis]	-	-	-	-	-	-	-
gene-MBOV_RS02020	279.576	310.658	248.494	0.799896	-0.322116	0.151719	0.206721	NC_018077.1	485762	486622	+	861	MBOV_RS02020	-	-	3WUIN	-	-	WP_013954790.1 hypothetical protein [Mycoplasmopsis bovis]	-	-	-	-	-	-	-
gene-MBOV_RS04730	159.946	182.617	137.275	0.75171	-0.411752	0.152947	0.208029	NC_018077.1	161106	161711	-	606	MBOV_RS04730	-	-	-	-	-	WP_013954586.1 BspA family leucine-rich repeat surface protein [Mycoplasmopsis bovis]	-	-	-	-	-	-	-
gene-MBOV_RS03745	1429.78	1328.48	1531.08	1.1525	0.204769	0.162522	0.220667	NC_018077.1	894726	895349	-	624	MBOV_RS03745	GO:0003723;GO:0004523	K03470	3WTNN	L	sp|Q6MTH8|RNH2_MYCMS Ribonuclease HII OS=Mycoplasma mycoides subsp. mycoides SC (strain PG1) OX=272632 GN=rnhB PE=3 SV=1	WP_013456354.1 ribonuclease HII [Mycoplasmopsis bovis]	-	-	-	-	-	GO:0003723//RNA binding;GO:0004523//RNA-DNA hybrid ribonuclease activity;	ko03030(DNA replication)
gene-MBOV_RS00450	9654.38	9052.68	10256.1	1.13293	0.180064	0.162929	0.220835	NC_018077.1	101451	102146	+	696	rplA	GO:0006412;GO:0003735;GO:0000311;GO:0022625	K02863	3WSV7	J	sp|A5IXM0|RL1_MYCAP 50S ribosomal protein L1 OS=Mycoplasma agalactiae (strain PG2) OX=347257 GN=rplA PE=3 SV=1	WP_013954546.1 50S ribosomal protein L1 [Mycoplasmopsis bovis]	-	-	-	GO:0006412//translation;	GO:0000311//plastid large ribosomal subunit;GO:0022625//cytosolic large ribosomal subunit;	GO:0003735//structural constituent of ribosome;	ko03010(Ribosome)
gene-MBOV_RS00030	204.845	179.775	229.916	1.27891	0.35492	0.163837	0.221679	NC_018077.1	3357	4601	-	1245	MBOV_RS00030	GO:0004803	-	3WTE1	L	sp|P19769|INSK_ECOLI Putative transposase InsK for insertion sequence element IS150 OS=Escherichia coli (strain K12) OX=83333 GN=insK PE=2 SV=2	WP_013954489.1 IS3 family transposase [Mycoplasmopsis bovis]	W0H866|PHI:3165|HopA1|36746|Pseudomonas_cichorii|effector_(plant_avirulence_determinant)__unaffected_pathogenicity	VFG012837(gi:82524546) (ipaH2.5) invasion plasmid antigen, fragment [Mxi-Spa TTSS effectors controlled by MxiE (CVF465)] [Shigella dysenteriae Sd197]	-	-	-	GO:0004803//transposase activity;	-
gene-MBOV_RS01035	2342.34	2499.89	2184.8	0.873956	-0.194367	0.165834	0.223991	NC_018077.1	245942	247888	+	1947	MBOV_RS01035	GO:0016624	K00615	3WSUQ	G	sp|P75611|TKT_MYCPN Transketolase OS=Mycoplasma pneumoniae (strain ATCC 29342 / M129) OX=272634 GN=tkt PE=1 SV=1	WP_013954647.1 thiamine pyrophosphate-dependent enzyme [Mycoplasmopsis bovis]	Q8MPM3|PHI:8028|Tkt|5665|Leishmania_mexicana|loss_of_pathogenicity	-	-	-	-	GO:0016624//oxidoreductase activity, acting on the aldehyde or oxo group of donors, disulfide as acceptor;	ko01051(Biosynthesis of ansamycins);ko00710(Carbon fixation in photosynthetic organisms);ko00030(Pentose phosphate pathway)
gene-MBOV_RS00910	194.89	168.052	221.727	1.31939	0.399874	0.166564	0.224587	NC_018077.1	217932	218297	-	366	MBOV_RS00910	-	-	3WTF9	S	-	WP_014829882.1 hypothetical protein [Mycoplasmopsis bovis]	-	-	-	-	-	-	-
gene-MBOV_RS03735	27.7098	18.6157	36.8039	1.97704	0.983339	0.167591	0.225581	NC_018077.1	892727	892990	-	264	MBOV_RS03735	-	-	-	-	-	WP_013955039.1 hypothetical protein [Mycoplasmopsis bovis]	-	-	-	-	-	-	-
gene-MBOV_RS00295	1106.35	1192.57	1020.14	0.855413	-0.225307	0.173722	0.233404	NC_018077.1	68589	69926	-	1338	mnmE	GO:0006400;GO:0003924;GO:0005525	K03650	3WSVW	J	sp|A5IXJ1|MNME_MYCAP tRNA modification GTPase MnmE OS=Mycoplasma agalactiae (strain PG2) OX=347257 GN=mnmE PE=3 SV=1	WP_013954520.1 tRNA uridine-5-carboxymethylaminomethyl(34) synthesis GTPase MnmE [Mycoplasmopsis bovis]	A4VWD1|PHI:9270__PHI:11090|MnmE|1307|Streptococcus_suis|reduced_virulence	-	-	GO:0006400//tRNA modification;	-	GO:0003924//GTPase activity;GO:0005525//GTP binding;	-
gene-MBOV_RS00590	657.19	600.972	713.407	1.18709	0.247429	0.174003	0.233404	NC_018077.1	130471	130962	+	492	MBOV_RS00590	-	-	-	-	-	WP_013954565.1 hypothetical protein [Mycoplasmopsis bovis]	-	-	-	-	-	-	-
gene-MBOV_RS02090	6706.39	7108.54	6304.24	0.886855	-0.17323	0.1753	0.234739	NC_018077.1	500506	502845	+	2340	MBOV_RS02090	GO:0006418;GO:0000166;GO:0004812;GO:0005524	K01869	3WSW3	J	sp|A0RNX3|SYL_CAMFF Leucine--tRNA ligase OS=Campylobacter fetus subsp. fetus (strain 82-40) OX=360106 GN=leuS PE=3 SV=1	WP_013954804.1 class I tRNA ligase family protein [Mycoplasmopsis bovis]	-	-	gb|CAA53189|ARO:3000521|mupA [Staphylococcus aureus]	GO:0006418//tRNA aminoacylation for protein translation;	-	GO:0000166//nucleotide binding;GO:0004812//aminoacyl-tRNA ligase activity;GO:0005524//ATP binding;	ko00970(Aminoacyl-tRNA biosynthesis)
gene-MBOV_RS00940	2866.6	3051.28	2681.91	0.878946	-0.186153	0.176123	0.235436	NC_018077.1	225388	227163	+	1776	MBOV_RS00940	GO:0055085;GO:0015297;GO:0042910;GO:0016020	-	3WT2I	V	sp|P53660|Y229_MYCGA Uncharacterized protein MG447 homolog MYCGA2290 OS=Mycoplasma gallisepticum (strain R(low / passage 15 / clone 2)) OX=710127 GN=MYCGA2290 PE=4 SV=3	WP_013954627.1 MATE family efflux transporter [Mycoplasmopsis bovis]	-	-	gb|AAU95768.1|ARO:3000026|mepA [Staphylococcus aureus]	GO:0055085//transmembrane transport;	GO:0016020//membrane;	GO:0015297//antiporter activity;GO:0042910//xenobiotic transmembrane transporter activity;	-
gene-MBOV_RS03635	1560.03	1857.51	1262.56	0.679703	-0.557023	0.179115	0.239025	NC_018077.1	870953	871450	+	498	MBOV_RS03635	-	-	-	-	-	WP_013955021.1 hypothetical protein [Mycoplasmopsis bovis]	-	-	-	-	-	-	-
gene-MBOV_RS03765	324.045	355.612	292.478	0.822465	-0.281973	0.18436	0.245603	NC_018077.1	898100	898753	-	654	MBOV_RS03765	-	K07240	3WT77	P	sp|O05216|YWRB_BACSU Uncharacterized transporter YwrB OS=Bacillus subtilis (strain 168) OX=224308 GN=ywrB PE=3 SV=1	WP_013455977.1 chromate transporter [Mycoplasmopsis bovis]	-	-	-	-	-	-	-
gene-MBOV_RS04575	16.5306	10.2247	22.8365	2.23346	1.15928	0.186116	0.247518	NC_018077.1	266335	266577	+	243	MBOV_RS04575	-	-	3WTE1	L	-	WP_013954659.1 hypothetical protein [Mycoplasmopsis bovis]	-	-	-	-	-	-	-
gene-MBOV_RS02250	5333.75	5687.92	4979.57	0.875464	-0.191881	0.188924	0.250824	NC_018077.1	538507	540735	-	2229	MBOV_RS02250	-	-	3WT03	D	-	WP_013954819.1 transglutaminase domain-containing protein [Mycoplasmopsis bovis]	-	-	-	-	-	-	-
gene-MBOV_RS00655	19263.1	18192.1	20334.1	1.11774	0.160584	0.191019	0.253173	NC_018077.1	144203	144901	+	699	MBOV_RS00655	-	K03744	3WTFZ	S	sp|P43054|LEMA_MYCHP Protein LemA OS=Mycoplasma hominis (strain ATCC 23114 / NBRC 14850 / NCTC 10111 / PG21) OX=347256 GN=lemA PE=3 SV=1	WP_013954578.1 LemA family protein [Mycoplasmopsis bovis]	-	-	-	-	-	-	-
gene-MBOV_RS00410	1838.64	1715.7	1961.57	1.14331	0.193215	0.197279	0.261026	NC_018077.1	94759	96006	+	1248	MBOV_RS00410	GO:0006261;GO:0006281;GO:0000287;GO:0003887	K02346	3WT2B	L	sp|Q8EQ56|DPO4_OCEIH DNA polymerase IV OS=Oceanobacillus iheyensis (strain DSM 14371 / CIP 107618 / JCM 11309 / KCTC 3954 / HTE831) OX=221109 GN=dinB PE=3 SV=1	WP_013954539.1 DNA polymerase IV [Mycoplasmopsis bovis]	-	-	-	GO:0006261//DNA-dependent DNA replication;GO:0006281//DNA repair;	-	GO:0000287//magnesium ion binding;GO:0003887//DNA-directed DNA polymerase activity;	-
gene-MBOV_RS01610	8933.15	9653.42	8212.88	0.850774	-0.233152	0.197782	0.261247	NC_018077.1	379595	381298	+	1704	aspS	GO:0006418;GO:0000166;GO:0004812;GO:0005524;GO:0016874	K01876	3WT0T	J	sp|Q8EWB7|SYD_MYCPE Aspartate--tRNA ligase OS=Mycoplasma penetrans (strain HF-2) OX=272633 GN=aspS PE=3 SV=1	WP_013456122.1 aspartate--tRNA ligase [Mycoplasmopsis bovis]	A0A0E0RSG8|PHI:1572|GzOB012|5518|Fusarium_graminearum|unaffected_pathogenicity	-	-	GO:0006418//tRNA aminoacylation for protein translation;	-	GO:0000166//nucleotide binding;GO:0004812//aminoacyl-tRNA ligase activity;GO:0005524//ATP binding;GO:0016874//ligase activity;	ko00970(Aminoacyl-tRNA biosynthesis)
gene-MBOV_RS00430	269.898	242.505	297.29	1.22591	0.293856	0.198583	0.261439	NC_018077.1	99073	99333	+	261	MBOV_RS00430	-	-	3WTWP	-	-	WP_013954543.1 hypothetical protein [Mycoplasmopsis bovis]	-	-	-	-	-	-	-
gene-MBOV_RS03785	5367.86	5070.25	5665.48	1.1174	0.160143	0.1986	0.261439	NC_018077.1	900598	902271	-	1674	MBOV_RS03785	GO:0003723;GO:0004540;GO:0008270	K12574	3WT3K	O	sp|P47662|Y423_MYCGE Uncharacterized protein MG423 OS=Mycoplasma genitalium (strain ATCC 33530 / G-37 / NCTC 10195) OX=243273 GN=MG423 PE=4 SV=1	WP_013456320.1 ribonuclease J [Mycoplasmopsis bovis]	Q836D0|PHI:7056|RnjB|1351|Enterococcus_faecalis|reduced_virulence	-	-	-	-	GO:0003723//RNA binding;GO:0004540//ribonuclease activity;GO:0008270//zinc ion binding;	ko03018(RNA degradation)
gene-MBOV_RS02520	3149.66	3350.44	2948.89	0.880149	-0.18418	0.202887	0.266631	NC_018077.1	613738	615702	-	1965	ligA	GO:0006260;GO:0006281;GO:0003677;GO:0003911	K01972	3WSX5	L	sp|A5IY71|DNLJ_MYCAP DNA ligase OS=Mycoplasma agalactiae (strain PG2) OX=347257 GN=ligA PE=3 SV=1	WP_013954859.1 NAD-dependent DNA ligase LigA [Mycoplasmopsis bovis]	A3M2U3|PHI:7809|AdeN|470|Acinetobacter_baumannii|increased_virulence_(hypervirulence)	VFG043491(gi:24216818) (ligA) NAD dependent DNA ligase [Fibronectin-binding protein (AI240)] [Leptospira interrogans serovar Lai str. 56601]	-	GO:0006260//DNA replication;GO:0006281//DNA repair;	-	GO:0003677//DNA binding;GO:0003911//DNA ligase (NAD+) activity;	ko03430(Mismatch repair);ko03420(Nucleotide excision repair);ko03410(Base excision repair);ko03030(DNA replication)
gene-MBOV_RS00210	765.161	709.996	820.326	1.15539	0.208386	0.211993	0.278067	NC_018077.1	54012	54713	+	702	rlmB	GO:0009451;GO:0008173	K03218	3WT88	J	sp|Q99W72|TRMHL_STAAM Putative TrmH family tRNA/rRNA methyltransferase OS=Staphylococcus aureus (strain Mu50 / ATCC 700699) OX=158878 GN=SAV0531 PE=3 SV=1	WP_013954507.1 23S rRNA (guanosine(2251)-2'-O)-methyltransferase RlmB [Mycoplasmopsis bovis]	-	-	-	GO:0009451//RNA modification;	-	GO:0008173//RNA methyltransferase activity;	-
gene-MBOV_RS03460	6011.02	5651.69	6370.34	1.12716	0.172688	0.212303	0.278067	NC_018077.1	834886	837054	+	2169	MBOV_RS03460	GO:0005524;GO:0016887	K03695	3WSUI	O	sp|Q7NAZ3|CLPB_MYCGA Chaperone protein ClpB OS=Mycoplasma gallisepticum (strain R(low / passage 15 / clone 2)) OX=710127 GN=clpB PE=3 SV=1	WP_013954992.1 AAA family ATPase [Mycoplasmopsis bovis]	V5VGK1|PHI:11207|ClpB|470|Acinetobacter_baumannii|reduced_virulence	VFG049193 (KPHS_39850) protein disaggregation chaperone [T6SS-II (CVF861)] [Klebsiella pneumoniae subsp. pneumoniae HS11286]	-	-	-	GO:0005524//ATP binding;GO:0016887//ATP hydrolysis activity;	-
gene-MBOV_RS02200	725.686	670.036	781.336	1.16611	0.221703	0.216716	0.283369	NC_018077.1	525980	527416	+	1437	MBOV_RS02200	GO:0006313	-	3WTSB	L	-	WP_013954818.1 IS1634-like element ISMbov8 family transposase [Mycoplasmopsis bovis]	-	-	-	GO:0006313//transposition, DNA-mediated;	-	-	-
gene-MBOV_RS03160	194.394	174.766	214.021	1.22462	0.292332	0.220148	0.287374	NC_018077.1	744883	745095	-	213	rpmE	GO:0006412;GO:0003735;GO:0005840	K02909	3WTVX	J	sp|Q4A5T5|RL31_MYCS5 50S ribosomal protein L31 OS=Mycoplasma synoviae (strain 53) OX=262723 GN=rpmE PE=3 SV=1	WP_013954943.1 50S ribosomal protein L31 [Mycoplasmopsis bovis]	-	-	-	GO:0006412//translation;	GO:0005840//ribosome;	GO:0003735//structural constituent of ribosome;	ko03010(Ribosome)
gene-MBOV_RS01130	2575.46	2421.91	2729.01	1.1268	0.172233	0.221324	0.288067	NC_018077.1	263721	264719	+	999	MBOV_RS01130	GO:0006468;GO:0004674;GO:0005524	K12132	3WT4P	KLT	sp|O34507|PRKC_BACSU Serine/threonine-protein kinase PrkC OS=Bacillus subtilis (strain 168) OX=224308 GN=prkC PE=1 SV=1	WP_013456514.1 serine/threonine-protein kinase [Mycoplasmopsis bovis]	T4N9Q8|PHI:10256|PrkC|1496|Clostridioides_difficile|unaffected_pathogenicity	VFG008410(gi:383307979) (pknG) serine/threonine protein kinase [Protein kinase G (CVF295)] [Mycobacterium tuberculosis RGTB327]	-	GO:0006468//protein phosphorylation;	-	GO:0004674//protein serine/threonine kinase activity;GO:0005524//ATP binding;	-
gene-MBOV_RS03685	1954.01	1832.09	2075.92	1.13309	0.18026	0.221419	0.288067	NC_018077.1	883075	883998	-	924	MBOV_RS03685	GO:0016787	-	3WTEY	I	-	WP_013955030.1 alpha/beta hydrolase [Mycoplasmopsis bovis]	-	-	-	-	-	GO:0016787//hydrolase activity;	-
gene-MBOV_RS01680	1137.69	1063.6	1211.78	1.13931	0.188166	0.22392	0.290834	NC_018077.1	398008	398844	+	837	MBOV_RS01680	GO:0008152;GO:0016787	K07024	3WTDC	I	sp|P42962|YCSE_BACSU 5-amino-6-(5-phospho-D-ribitylamino)uracil phosphatase YcsE OS=Bacillus subtilis (strain 168) OX=224308 GN=ycsE PE=1 SV=2	WP_013954722.1 HAD-IIB family hydrolase [Mycoplasmopsis bovis]	-	-	-	GO:0008152//metabolic process;	-	GO:0016787//hydrolase activity;	ko00500(Starch and sucrose metabolism)
gene-MBOV_RS02920	883.025	823.442	942.609	1.14472	0.194992	0.228255	0.295971	NC_018077.1	705053	705424	-	372	rpsM	GO:0006412;GO:0003735;GO:0022627	K02952	3WTJ4	J	sp|A5IYW1|RS13_MYCAP 30S ribosomal protein S13 OS=Mycoplasma agalactiae (strain PG2) OX=347257 GN=rpsM PE=3 SV=1	WP_004023934.1 MULTISPECIES: 30S ribosomal protein S13 [Mycoplasmopsis]	-	-	-	GO:0006412//translation;	GO:0022627//cytosolic small ribosomal subunit;	GO:0003735//structural constituent of ribosome;	ko03010(Ribosome)
gene-MBOV_RS01445	3697.31	3910.06	3484.56	0.891178	-0.166214	0.237636	0.307623	NC_018077.1	332051	333370	-	1320	rmuC	-	K09760	3WT4W	S	sp|Q9PG89|RMUC_XYLFA DNA recombination protein RmuC homolog OS=Xylella fastidiosa (strain 9a5c) OX=160492 GN=rmuC PE=3 SV=1	WP_014829904.1 DNA recombination protein RmuC [Mycoplasmopsis bovis]	-	-	-	-	-	-	-
gene-MBOV_RS02510	2566.83	2710.04	2423.63	0.894315	-0.161145	0.241542	0.312159	NC_018077.1	608749	611307	-	2559	MBOV_RS02510	-	-	3WT3P	S	sp|Q9PRA0|MALP_UREPA Membrane-associated lipoprotein OS=Ureaplasma parvum serovar 3 (strain ATCC 700970) OX=273119 GN=UU045 PE=1 SV=1	WP_014829952.1 DUF31 family protein [Mycoplasmopsis bovis]	-	-	-	-	-	-	-
gene-MBOV_RS04100	1458.06	1569.03	1347.09	0.858548	-0.22003	0.246657	0.318241	NC_018077.1	956428	957504	-	1077	prfA	GO:0006415;GO:0016149	K02835	3WSVU	J	sp|A5IZH6|RF1_MYCAP Peptide chain release factor 1 OS=Mycoplasma agalactiae (strain PG2) OX=347257 GN=prfA PE=3 SV=1	WP_013456073.1 peptide chain release factor 1 [Mycoplasmopsis bovis]	Q8Y4A8|PHI:9821|PrfA_(lmo2543)|1639|Listeria_monocytogenes|reduced_virulence	-	-	GO:0006415//translational termination;	-	GO:0016149//translation release factor activity, codon specific;	-
gene-MBOV_RS02880	3391.85	3709.76	3073.93	0.828607	-0.27124	0.251027	0.323343	NC_018077.1	698444	699226	-	783	tpiA	GO:0006096;GO:0004807	K01803	3WTFB	G	sp|A5IYV3|TPIS_MYCAP Triosephosphate isomerase OS=Mycoplasma agalactiae (strain PG2) OX=347257 GN=tpiA PE=3 SV=1	WP_013954919.1 triose-phosphate isomerase [Mycoplasmopsis bovis]	-	-	-	GO:0006096//glycolytic process;	-	GO:0004807//triose-phosphate isomerase activity;	ko00710(Carbon fixation in photosynthetic organisms);ko00562(Inositol phosphate metabolism);ko00051(Fructose and mannose metabolism);ko00010(Glycolysis / Gluconeogenesis)
gene-MBOV_RS00215	212.286	188.859	235.714	1.2481	0.319734	0.259037	0.332942	NC_018077.1	54703	55287	+	585	MBOV_RS00215	-	-	3WU8J	-	-	WP_013954508.1 hypothetical protein [Mycoplasmopsis bovis]	-	-	-	-	-	-	-
gene-MBOV_RS02355	75.7696	63.7571	87.7822	1.37682	0.461343	0.259335	0.332942	NC_018077.1	568185	568460	+	276	MBOV_RS02355	-	-	3WU4I	S	-	WP_013954834.1 Smr/MutS family protein [Mycoplasmopsis bovis]	-	-	-	-	-	-	-
gene-MBOV_RS02685	15592.7	16413.2	14772.2	0.900016	-0.151977	0.261684	0.335404	NC_018077.1	648634	652053	-	3420	MBOV_RS02685	GO:0003676;GO:0004386;GO:0005524;GO:0016887	-	3WSVM	L	sp|P47386|Y140_MYCGE Uncharacterized ATP-dependent helicase MG140 OS=Mycoplasma genitalium (strain ATCC 33530 / G-37 / NCTC 10195) OX=243273 GN=MG140 PE=3 SV=1	WP_013954884.1 DEAD/DEAH box helicase [Mycoplasmopsis bovis]	-	-	-	-	-	GO:0003676//nucleic acid binding;GO:0004386//helicase activity;GO:0005524//ATP binding;GO:0016887//ATP hydrolysis activity;	-
gene-MBOV_RS04760	77.9327	66.9689	88.8965	1.32743	0.408634	0.265518	0.339759	NC_018077.1	412844	413104	+	261	MBOV_RS04760	-	-	3WSYD	G	-	WP_013954729.1 truncated aminopeptidase, partial [Mycoplasma bovis]	-	-	-	-	-	-	-
gene-MBOV_RS03070	158.454	180.417	136.491	0.756531	-0.402529	0.27539	0.351812	NC_018077.1	731589	731867	-	279	rpsS	GO:0006412;GO:0003735;GO:0000314;GO:0022627	K02965	3WTPD	J	sp|A5IYY2|RS19_MYCAP 30S ribosomal protein S19 OS=Mycoplasma agalactiae (strain PG2) OX=347257 GN=rpsS PE=3 SV=1	WP_013954930.1 30S ribosomal protein S19 [Mycoplasmopsis bovis]	-	-	-	GO:0006412//translation;	GO:0000314//organellar small ribosomal subunit;GO:0022627//cytosolic small ribosomal subunit;	GO:0003735//structural constituent of ribosome;	ko03010(Ribosome)
gene-MBOV_RS02550	1786.16	1888.8	1683.51	0.891312	-0.165998	0.277556	0.353998	NC_018077.1	622604	623803	-	1200	MBOV_RS02550	-	-	2ICXW	-	-	WP_013954866.1 hypothetical protein [Mycoplasmopsis bovis]	-	-	-	-	-	-	-
gene-MBOV_RS01260	16257.2	15533.2	16981.1	1.09321	0.128576	0.290001	0.369265	NC_018077.1	290310	291929	+	1620	MBOV_RS01260	GO:0006221;GO:0006241;GO:0003883	K01937	3WSXC	F	sp|Q98PQ3|PYRG_MYCPU CTP synthase OS=Mycoplasma pulmonis (strain UAB CTIP) OX=272635 GN=pyrG PE=3 SV=1	WP_013954673.1 CTP synthase [Mycoplasmopsis bovis]	-	-	-	GO:0006221//pyrimidine nucleotide biosynthetic process;GO:0006241//CTP biosynthetic process;	-	GO:0003883//CTP synthase activity;	ko00240(Pyrimidine metabolism)
gene-MBOV_RS04725	1514.98	1610.26	1419.69	0.881654	-0.181716	0.292018	0.371226	NC_018077.1	984746	985543	-	798	MBOV_RS04725	-	K02004	3WSXD	V	-	WP_258408992.1 hypothetical protein [Mycoplasmopsis bovis]	-	-	-	-	-	-	-
gene-MBOV_RS00340	4889.08	5108.1	4670.06	0.914246	-0.129346	0.29295	0.371803	NC_018077.1	78378	79199	+	822	MBOV_RS00340	GO:0016787	-	3WTCU	I	sp|Q49418|ESL2_MYCGE Putative esterase/lipase 2 OS=Mycoplasma genitalium (strain ATCC 33530 / G-37 / NCTC 10195) OX=243273 GN=MG327 PE=3 SV=1	WP_013954528.1 alpha/beta hydrolase [Mycoplasmopsis bovis]	-	-	-	-	-	GO:0016787//hydrolase activity;	-
gene-MBOV_RS03985	6863.35	7227.74	6498.97	0.89917	-0.153334	0.297592	0.377079	NC_018077.1	938271	940688	+	2418	MBOV_RS03985	-	-	3WT85	S	sp|P47606|Y366_MYCGE Uncharacterized protein MG366 OS=Mycoplasma genitalium (strain ATCC 33530 / G-37 / NCTC 10195) OX=243273 GN=MG366 PE=4 SV=1	WP_014829996.1 DUF2779 domain-containing protein [Mycoplasmopsis bovis]	-	-	-	-	-	-	-
gene-MBOV_RS01665	848.075	776.999	919.151	1.18295	0.242389	0.30271	0.382941	NC_018077.1	392782	393456	+	675	rnc	GO:0006396;GO:0004525	K03685	3WTRX	J	sp|Q6KHN3|RNC_MYCMO Ribonuclease 3 OS=Mycoplasma mobile (strain ATCC 43663 / 163K / NCTC 11711) OX=267748 GN=rnc PE=3 SV=1	WP_013456004.1 ribonuclease III [Mycoplasmopsis bovis]	Q8DT66|PHI:10239|Rnc|1309|Streptococcus_mutans|reduced_virulence__unaffected_pathogenicity	-	-	GO:0006396//RNA processing;	-	GO:0004525//ribonuclease III activity;	-
gene-MBOV_RS02530	17768	17063.5	18472.6	1.08258	0.114479	0.30333	0.383102	NC_018077.1	617221	618408	+	1188	MBOV_RS02530	GO:0009117;GO:0043094;GO:0000287;GO:0008973	K01839	3WT1Q	G	sp|Q98QT4|DEOB_MYCPU Phosphopentomutase OS=Mycoplasma pulmonis (strain UAB CTIP) OX=272635 GN=deoB PE=3 SV=1	WP_013954861.1 phosphopentomutase [Mycoplasmopsis bovis]	-	-	-	GO:0009117//nucleotide metabolic process;GO:0043094//cellular metabolic compound salvage;	-	GO:0000287//magnesium ion binding;GO:0008973//phosphopentomutase activity;	ko00230(Purine metabolism);ko00030(Pentose phosphate pathway)
gene-MBOV_RS01685	19.8	14.366	25.234	1.7565	0.812706	0.313064	0.394754	NC_018077.1	398831	399562	-	732	MBOV_RS01685	GO:0009294	K04096	3WTDI	LU	sp|Q8DPI7|DPRA_STRR6 DNA processing protein DprA OS=Streptococcus pneumoniae (strain ATCC BAA-255 / R6) OX=171101 GN=dprA PE=1 SV=2	WP_013954723.1 DNA-processing protein DprA [Mycoplasmopsis bovis]	Q8DPI7|PHI:11059|DprA|1313|Streptococcus_pneumoniae|reduced_virulence__increased_virulence_(hypervirulence)	-	-	GO:0009294//DNA mediated transformation;	-	-	-
gene-MBOV_RS02735	3124.26	2974	3274.52	1.10105	0.13888	0.314902	0.39643	NC_018077.1	662267	663838	+	1572	MBOV_RS02735	-	-	3WTCH	M	sp|Q7PC67|CSLA2_ORYSJ Probable glucomannan 4-beta-mannosyltransferase 2 OS=Oryza sativa subsp. japonica OX=39947 GN=CSLA2 PE=2 SV=2	WP_013954894.1 glycosyltransferase family 2 protein [Mycoplasmopsis bovis]	-	-	-	-	-	-	-
gene-MBOV_RS04525	10.0657	6.34834	13.783	2.17112	1.11844	0.324507	0.407862	NC_018077.1	861139	861516	+	378	MBOV_RS04525	-	-	3WT03	D	-	WP_174245818.1 hypothetical protein [Mycoplasmopsis bovis]	-	-	-	-	-	-	-
gene-MBOV_RS03185	8.05465	11.4926	4.61675	0.401716	-1.31575	0.325557	0.408522	NC_018077.1	755865	756365	+	501	MBOV_RS03185	GO:0006304;GO:0003677	K01154	3WU1A	V	-	WP_013954948.1 restriction endonuclease subunit S [Mycoplasmopsis bovis]	-	-	-	GO:0006304//DNA modification;	-	GO:0003677//DNA binding;	-
gene-MBOV_RS00475	1043.79	980.357	1107.23	1.12941	0.175575	0.326992	0.409662	NC_018077.1	105493	106224	+	732	MBOV_RS00475	GO:0001510;GO:0008173;GO:0016740	K03437	3WTB8	J	sp|P94538|YSGA_BACSU Uncharacterized tRNA/rRNA methyltransferase YsgA OS=Bacillus subtilis (strain 168) OX=224308 GN=ysgA PE=3 SV=2	WP_013954551.1 RNA methyltransferase [Mycoplasmopsis bovis]	-	-	gb|AAA99931.1|ARO:3003060|tsnR [Streptomyces laurentii]	GO:0001510//RNA methylation;	-	GO:0008173//RNA methyltransferase activity;GO:0016740//transferase activity;	-
gene-MBOV_RS00285	764.221	828.557	699.884	0.844702	-0.243485	0.336031	0.420309	NC_018077.1	67037	67825	-	789	rsmA	GO:0000179	K02528	3WTCB	J	sp|Q4A645|RSMA_MYCS5 Ribosomal RNA small subunit methyltransferase A OS=Mycoplasma synoviae (strain 53) OX=262723 GN=rsmA PE=3 SV=1	WP_013954518.1 16S rRNA (adenine(1518)-N(6)/adenine(1519)-N(6))-dimethyltransferase RsmA [Mycoplasmopsis bovis]	A0A0P9KK16|PHI:11008|RsmA|47877|Pseudomonas_amygdali|unaffected_pathogenicity__reduced_virulence	-	gb|WP_010896559.1|ARO:3004643|Erm(K) [Bacillus halodurans]	-	-	GO:0000179//rRNA (adenine-N6,N6-)-dimethyltransferase activity;	-
gene-MBOV_RS04155	1857.16	1764.42	1949.89	1.10512	0.1442	0.345757	0.431781	NC_018077.1	970406	971365	-	960	MBOV_RS04155	GO:0006351;GO:0006355;GO:0045892;GO:0000976;GO:0003700;GO:0043565	K02529	3WT51	K	sp|Q45831|REGA_CLOSA HTH-type transcriptional regulator RegA OS=Clostridium saccharobutylicum OX=169679 GN=regA PE=4 SV=1	WP_013456532.1 LacI family DNA-binding transcriptional regulator [Mycoplasmopsis bovis]	P99175|PHI:11270|CcpA|1280|Staphylococcus_aureus|reduced_virulence	-	-	GO:0006351//transcription, DNA-templated;GO:0006355//regulation of transcription, DNA-templated;GO:0045892//negative regulation of transcription, DNA-templated;	-	GO:0000976//transcription cis-regulatory region binding;GO:0003700//DNA-binding transcription factor activity;GO:0043565//sequence-specific DNA binding;	-
gene-MBOV_RS00420	1647.66	1734.17	1561.14	0.900221	-0.151649	0.361358	0.450539	NC_018077.1	97094	97861	+	768	MBOV_RS00420	GO:0009982	K06178	3WT43	J	sp|P35159|RLUB_BACSU Ribosomal large subunit pseudouridine synthase B OS=Bacillus subtilis (strain 168) OX=224308 GN=rluB PE=1 SV=2	WP_013954541.1 pseudouridine synthase [Mycoplasmopsis bovis]	-	-	-	-	-	GO:0009982//pseudouridine synthase activity;	-
gene-MBOV_RS00090	95.7919	106.776	84.8076	0.794256	-0.332325	0.364398	0.453603	NC_018077.1	15902	16354	-	453	MBOV_RS00090	-	-	3WUP8	-	-	WP_013456171.1 hypothetical protein [Mycoplasmopsis bovis]	-	-	-	-	-	-	-
gene-MBOV_RS02535	481.736	449.523	513.948	1.14332	0.193226	0.366635	0.455338	NC_018077.1	618497	619318	+	822	whiA	GO:0043937;GO:0003677	K09762	3WTPB	K	sp|Q1WT80|WHIA_LACS1 Probable cell division protein WhiA OS=Lactobacillus salivarius (strain UCC118) OX=362948 GN=whiA PE=3 SV=1	WP_013954862.1 DNA-binding protein WhiA [Mycoplasmopsis bovis]	-	-	-	GO:0043937//regulation of sporulation;	-	GO:0003677//DNA binding;	-
gene-MBOV_RS00930	4112.24	3962.44	4262.05	1.07561	0.105161	0.366963	0.455338	NC_018077.1	223057	224898	+	1842	mnmG	GO:0002098;GO:0008033;GO:0050660	K03495	3WSX0	D	sp|A5IXW3|MNMG_MYCAP tRNA uridine 5-carboxymethylaminomethyl modification enzyme MnmG OS=Mycoplasma agalactiae (strain PG2) OX=347257 GN=mnmG PE=3 SV=1	WP_013954625.1 tRNA uridine-5-carboxymethylaminomethyl(34) synthesis enzyme MnmG [Mycoplasmopsis bovis]	A4VYE0|PHI:11091|GidA|1307|Streptococcus_suis|reduced_virulence	-	-	GO:0002098//tRNA wobble uridine modification;GO:0008033//tRNA processing;	-	GO:0050660//flavin adenine dinucleotide binding;	-
gene-MBOV_RS04615	58.2398	49.1474	67.3321	1.37001	0.454182	0.368556	0.456587	NC_018077.1	425068	425358	+	291	MBOV_RS04615	-	-	3WT03	D	-	WP_013954746.1 hypothetical protein [Mycoplasmopsis bovis]	-	-	-	-	-	-	-
gene-MBOV_RS01635	7896.75	8211.2	7582.3	0.923409	-0.114958	0.37615	0.465254	NC_018077.1	386847	387848	-	1002	MBOV_RS01635	GO:0003676;GO:0004527;GO:0008441	K06881	3WSVY	S	sp|P22746|NRNA_MYCGE Bifunctional oligoribonuclease and PAP phosphatase NrnA OS=Mycoplasma genitalium (strain ATCC 33530 / G-37 / NCTC 10195) OX=243273 GN=nrnA PE=3 SV=4	WP_013954719.1 bifunctional oligoribonuclease/PAP phosphatase NrnA [Mycoplasmopsis bovis]	Q8Y6V6|PHI:10731|Lmo1575|1639|Listeria_monocytogenes|reduced_virulence	-	-	-	-	GO:0003676//nucleic acid binding;GO:0004527//exonuclease activity;GO:0008441//3'(2'),5'-bisphosphate nucleotidase activity;	ko00920(Sulfur metabolism)
gene-MBOV_RS02670	7281.36	7635.27	6927.44	0.907294	-0.140358	0.378959	0.467542	NC_018077.1	647410	648018	+	609	infC	GO:0006413;GO:0003743	K02520	3WTEA	J	sp|Q05426|IF3_MYCFE Translation initiation factor IF-3 OS=Mycoplasma fermentans OX=2115 GN=infC PE=3 SV=1	WP_013456602.1 translation initiation factor IF-3 [Mycoplasmopsis bovis]	-	-	-	GO:0006413//translational initiation;	-	GO:0003743//translation initiation factor activity;	-
gene-MBOV_RS00405	201.512	219.045	183.98	0.839916	-0.251683	0.379829	0.467542	NC_018077.1	94377	94769	+	393	MBOV_RS00405	GO:0016226;GO:0051536	K04488	3WTKH	C	sp|Q9X192|ISCU_THEMA Iron-sulfur cluster assembly scaffold protein IscU OS=Thermotoga maritima (strain ATCC 43589 / DSM 3109 / JCM 10099 / NBRC 100826 / MSB8) OX=243274 GN=iscU PE=3 SV=1	WP_013954538.1 iron-sulfur cluster assembly scaffold protein [Mycoplasmopsis bovis]	-	-	-	GO:0016226//iron-sulfur cluster assembly;	-	GO:0051536//iron-sulfur cluster binding;	-
gene-MBOV_RS04160	351.265	398.19	304.339	0.764307	-0.387775	0.380299	0.467542	NC_018077.1	971561	971956	+	396	MBOV_RS04160	-	-	3WUI5	-	-	WP_013955092.1 hypothetical protein [Mycoplasmopsis bovis]	-	-	-	-	-	-	-
gene-MBOV_RS02345	3536.91	3367.47	3706.35	1.10063	0.13833	0.380404	0.467542	NC_018077.1	566068	567360	+	1293	MBOV_RS02345	GO:0006096;GO:0004347	K01810	3WSUT	G	sp|Q98R79|G6PI_MYCPU Glucose-6-phosphate isomerase OS=Mycoplasma pulmonis (strain UAB CTIP) OX=272635 GN=pgi PE=3 SV=1	WP_013954832.1 glucose-6-phosphate isomerase [Mycoplasmopsis bovis]	-	VFG045307(gi:52840996) (pgi) glucose-6-phosphate isomerase [LPS (VF0171)] [Legionella pneumophila subsp. pneumophila str. Philadelphia 1]	-	GO:0006096//glycolytic process;	-	GO:0004347//glucose-6-phosphate isomerase activity;	ko00520(Amino sugar and nucleotide sugar metabolism);ko00500(Starch and sucrose metabolism);ko00030(Pentose phosphate pathway);ko00010(Glycolysis / Gluconeogenesis)
gene-MBOV_RS01065	4366.61	4694.23	4038.99	0.860416	-0.216894	0.384663	0.472032	NC_018077.1	253195	253545	+	351	MBOV_RS01065	GO:1904047	K02503	3WTPI	FG	sp|P32083|YHIT_MYCHR Uncharacterized 13.1 kDa HIT-like protein in P37 5&apos;region OS=Mycoplasma hyorhinis OX=2100 PE=4 SV=1	WP_318023640.1 HIT family protein [Mycoplasmopsis bovis]	-	-	-	-	-	GO:1904047//S-adenosyl-L-methionine binding;	-
gene-MBOV_RS02255	4.42152	2.21657	6.62648	2.98953	1.57992	0.390103	0.477953	NC_018077.1	541305	542279	+	975	MBOV_RS02255	-	-	3WTSB	L	-	WP_231140143.1 transposase [Mycoplasmopsis bovis]	-	-	-	-	-	-	-
gene-MBOV_RS01945	1113.2	1063.26	1163.14	1.09394	0.129528	0.391554	0.478977	NC_018077.1	464674	469197	+	4524	MBOV_RS01945	-	-	3WV5K	S	-	WP_013954781.1 hypothetical protein [Mycoplasmopsis bovis]	-	-	-	-	-	-	-
gene-MBOV_RS02490	573.616	536.161	611.071	1.13971	0.188673	0.401033	0.489801	NC_018077.1	599844	601361	-	1518	MBOV_RS02490	-	-	3WTNR	-	sp|Q9PR97|Y048_UREPA Uncharacterized protein UU048 OS=Ureaplasma parvum serovar 3 (strain ATCC 700970) OX=273119 GN=UU048 PE=4 SV=1	WP_013954853.1 hypothetical protein [Mycoplasmopsis bovis]	-	-	-	-	-	-	-
gene-MBOV_RS01185	1438.63	1378.13	1499.14	1.08781	0.121421	0.405481	0.494146	NC_018077.1	281308	281859	+	552	MBOV_RS01185	GO:0006304;GO:0003677	K01154	3WTS1	V	sp|Q60296|T1SH_METJA Putative type-1 restriction enzyme MjaXP specificity protein OS=Methanocaldococcus jannaschii (strain ATCC 43067 / DSM 2661 / JAL-1 / JCM 10045 / NBRC 100440) OX=243232 GN=MJECL41 PE=3 SV=1	WP_013954666.1 restriction endonuclease subunit S [Mycoplasmopsis bovis]	-	-	-	GO:0006304//DNA modification;	-	GO:0003677//DNA binding;	-
gene-MBOV_RS02705	1223.57	1167.34	1279.8	1.09634	0.132692	0.40586	0.494146	NC_018077.1	655680	657131	+	1452	MBOV_RS02705	-	-	3WTMA	M	sp|P43055|Y3780_MYCHP Uncharacterized protein MHO_3780 OS=Mycoplasma hominis (strain ATCC 23114 / NBRC 14850 / NCTC 10111 / PG21) OX=347256 GN=MHO_3780 PE=4 SV=1	WP_013954888.1 phosphotransferase [Mycoplasmopsis bovis]	-	-	-	-	-	-	-
gene-MBOV_RS01910	50.0648	56.8062	43.3235	0.762655	-0.390897	0.413507	0.50267	NC_018077.1	455747	456400	+	654	MBOV_RS01910	-	-	3WUY6	S	-	WP_013954773.1 hypothetical protein [Mycoplasmopsis bovis]	-	-	-	-	-	-	-
gene-MBOV_RS00260	23.4651	18.5747	28.3555	1.52657	0.610292	0.41858	0.508043	NC_018077.1	61881	63116	-	1236	MBOV_RS00260	-	K02238	3WTHG	S	-	WP_013954515.1 ComEC/Rec2 family competence protein [Mycoplasmopsis bovis]	-	-	-	-	-	-	-
gene-MBOV_RS00435	5902.64	5695.46	6109.82	1.07275	0.101317	0.420209	0.509225	NC_018077.1	99336	100211	+	876	fba	GO:0006096;GO:0004332	K01624	3WSVG	G	sp|P75089|ALF_MYCPN Fructose-bisphosphate aldolase OS=Mycoplasma pneumoniae (strain ATCC 29342 / M129) OX=272634 GN=fba PE=3 SV=1	WP_013954544.1 class II fructose-1,6-bisphosphate aldolase [Mycoplasmopsis bovis]	P99075|PHI:6903|FbaA|1280|Staphylococcus_aureus|reduced_virulence	-	-	GO:0006096//glycolytic process;	-	GO:0004332//fructose-bisphosphate aldolase activity;	ko00710(Carbon fixation in photosynthetic organisms);ko00680(Methane metabolism);ko00051(Fructose and mannose metabolism);ko00030(Pentose phosphate pathway);ko00010(Glycolysis / Gluconeogenesis)
gene-MBOV_RS03495	1520.05	1578.95	1461.15	0.925393	-0.111862	0.421437	0.509919	NC_018077.1	843157	843840	+	684	trmD	GO:0008033;GO:0052906	K00554	3WT2M	J	sp|A5IZ67|TRMD_MYCAP tRNA (guanine-N(1)-)-methyltransferase OS=Mycoplasma agalactiae (strain PG2) OX=347257 GN=trmD PE=3 SV=1	WP_013456497.1 tRNA (guanosine(37)-N1)-methyltransferase TrmD [Mycoplasmopsis bovis]	-	-	-	GO:0008033//tRNA processing;	-	GO:0052906//tRNA (guanine(37)-N(1))-methyltransferase activity;	-
gene-MBOV_RS01820	4198.58	4071.19	4325.98	1.06258	0.0875746	0.428549	0.517719	NC_018077.1	435514	436242	-	729	MBOV_RS01820	-	K03784	3WT5X	F	sp|Q2SHN2|DEOD_HAHCH Purine nucleoside phosphorylase DeoD-type OS=Hahella chejuensis (strain KCTC 2396) OX=349521 GN=deoD PE=3 SV=1	WP_013954754.1 purine-nucleoside phosphorylase [Mycoplasmopsis bovis]	-	-	-	-	-	-	ko00760(Nicotinate and nicotinamide metabolism);ko00240(Pyrimidine metabolism);ko00230(Purine metabolism)
gene-MBOV_RS01015	6564.17	6782.7	6345.63	0.935561	-0.096097	0.429519	0.518086	NC_018077.1	240914	241900	-	987	MBOV_RS01015	GO:0006015;GO:0009156;GO:0009165;GO:0016310;GO:0000287;GO:0004749;GO:0005524;GO:0016301;GO:0005737	K00948	3WSZG	F	sp|Q98R83|KPRS_MYCPU Ribose-phosphate pyrophosphokinase OS=Mycoplasma pulmonis (strain UAB CTIP) OX=272635 GN=prs PE=3 SV=1	WP_014829885.1 ribose-phosphate pyrophosphokinase [Mycoplasmopsis bovis]	Q5NH02|PHI:4732|FTT0673p/prsAp|263|Francisella_tularensis|unaffected_pathogenicity	-	-	GO:0006015//5-phosphoribose 1-diphosphate biosynthetic process;GO:0009156//ribonucleoside monophosphate biosynthetic process;GO:0009165//nucleotide biosynthetic process;GO:0016310//phosphorylation;	GO:0005737//cytoplasm;	GO:0000287//magnesium ion binding;GO:0004749//ribose phosphate diphosphokinase activity;GO:0005524//ATP binding;GO:0016301//kinase activity;	ko00230(Purine metabolism);ko00030(Pentose phosphate pathway)
gene-MBOV_RS03880	264.087	243.076	285.099	1.17288	0.230053	0.431643	0.518582	NC_018077.1	918187	918489	-	303	MBOV_RS03880	-	K07742	-	-	-	WP_013955058.1 YlxR family protein [Mycoplasmopsis bovis]	-	-	-	-	-	-	-
gene-MBOV_RS00835	17.6235	21.1963	14.0507	0.662888	-0.593164	0.431922	0.518582	NC_018077.1	194673	195701	-	1029	MBOV_RS00835	GO:0006313;GO:0004803	-	3WT54	L	sp|P37245|TRA1_STRSL Probable transposase for insertion-like sequence element IS1161 OS=Streptococcus salivarius OX=1304 PE=3 SV=1	WP_078086166.1 IS30-like element ISMbov1 family transposase [Mycoplasmopsis bovis]	-	-	-	GO:0006313//transposition, DNA-mediated;	-	GO:0004803//transposase activity;	-
gene-MBOV_RS00815	2089.04	2004.61	2173.48	1.08424	0.116683	0.43193	0.518582	NC_018077.1	188176	189498	-	1323	MBOV_RS00815	GO:0006306;GO:0003677;GO:0008168;GO:1904047	K07316	3WSYB	L	sp|P08763|T3MO_BPP1 Type III restriction-modification system EcoPI enzyme mod OS=Escherichia phage P1 OX=10678 GN=MOD PE=1 SV=1	WP_226056434.1 site-specific DNA-methyltransferase [Mycoplasmopsis bovis]	A0A2H4QBA5|PHI:10188|ModK1|504|Kingella_kingae|reduced_virulence	-	-	GO:0006306//DNA methylation;	-	GO:0003677//DNA binding;GO:0008168//methyltransferase activity;GO:1904047//S-adenosyl-L-methionine binding;	-
gene-MBOV_RS04480	18.7991	15.1237	22.4746	1.48606	0.571488	0.433347	0.519483	NC_018077.1	200024	200410	-	387	MBOV_RS04480	-	K01992	3WTEX	V	-	WP_013954618.1 hypothetical protein [Mycoplasmopsis bovis]	-	-	-	-	-	-	-
gene-MBOV_RS01510	9875.83	10282.2	9469.47	0.920959	-0.118792	0.441185	0.52803	NC_018077.1	352871	353656	-	786	MBOV_RS01510	-	-	3WT46	S	sp|Q98QB0|GCH1L_MYCPU GTP cyclohydrolase 1 type 2 homolog OS=Mycoplasma pulmonis (strain UAB CTIP) OX=272635 GN=MYPU_4560 PE=3 SV=1	WP_013954705.1 Nif3-like dinuclear metal center hexameric protein [Mycoplasmopsis bovis]	-	-	-	-	-	-	-
gene-MBOV_RS01115	12.3268	8.80578	15.8479	1.79971	0.847768	0.441835	0.52803	NC_018077.1	261773	262015	-	243	secG	GO:0043952;GO:0015450;GO:0005886	K03075	-	-	-	WP_013456572.1 preprotein translocase subunit SecG [Mycoplasmopsis bovis]	-	-	-	GO:0043952//protein transport by the Sec complex;	GO:0005886//plasma membrane;	GO:0015450//protein-transporting ATPase activity;	ko03070(Bacterial secretion system);ko03060(Protein export);ko02024(Quorum sensing)
gene-MBOV_RS01955	347.52	369.889	325.151	0.87905	-0.185983	0.444764	0.530715	NC_018077.1	470495	471727	+	1233	MBOV_RS01955	-	-	3WTC5	S	-	WP_013954783.1 UPF0236 family protein [Mycoplasmopsis bovis]	-	-	-	-	-	-	-
gene-MBOV_RS04415	2180.61	2258.91	2102.31	0.930674	-0.103652	0.448231	0.534033	NC_018077.1	547959	548648	+	690	MBOV_RS04415	-	-	3WUG9	-	-	WP_013954823.1 variable surface lipoprotein [Mycoplasmopsis bovis]	-	-	-	-	-	-	-
gene-MBOV_RS00010	2356.77	2280.44	2433.11	1.06694	0.0934845	0.45143	0.537022	NC_018077.1	1535	2644	+	1110	MBOV_RS00010	GO:0006260;GO:0003677;GO:0003887;GO:0008408;GO:0009360	K02338	3WT7C	L	sp|Q98RK6|DPO3B_MYCPU Beta sliding clamp OS=Mycoplasma pulmonis (strain UAB CTIP) OX=272635 GN=dnaN PE=3 SV=1	WP_013954487.1 DNA polymerase III subunit beta [Mycoplasmopsis bovis]	-	-	-	GO:0006260//DNA replication;	GO:0009360//DNA polymerase III complex;	GO:0003677//DNA binding;GO:0003887//DNA-directed DNA polymerase activity;GO:0008408//3'-5' exonuclease activity;	ko03440(Homologous recombination);ko03430(Mismatch repair);ko03030(DNA replication)
gene-MBOV_RS03105	132.181	121.58	142.781	1.17438	0.231904	0.452621	0.537617	NC_018077.1	736307	736798	-	492	recU	-	K03700	3WTWG	L	sp|Q98RC3|RECU_MYCPU Holliday junction resolvase RecU OS=Mycoplasma pulmonis (strain UAB CTIP) OX=272635 GN=recU PE=3 SV=1	WP_013954936.1 Holliday junction resolvase RecU [Mycoplasmopsis bovis]	-	-	-	-	-	-	-
gene-MBOV_RS01905	25.8982	30.2905	21.506	0.70999	-0.49413	0.460324	0.545934	NC_018077.1	455303	455734	+	432	MBOV_RS01905	GO:0003697	-	3WURD	L	-	WP_013954772.1 single-stranded DNA-binding protein [Mycoplasmopsis bovis]	-	-	-	-	-	GO:0003697//single-stranded DNA binding;	-
gene-MBOV_RS01350	5336.58	5185.99	5487.17	1.05808	0.0814439	0.463147	0.547805	NC_018077.1	309562	310353	+	792	MBOV_RS01350	GO:0016787	-	3WTXS	I	sp|P75268|ESL3_MYCPN Putative esterase/lipase 3 OS=Mycoplasma pneumoniae (strain ATCC 29342 / M129) OX=272634 GN=MPN_519 PE=3 SV=1	WP_013455955.1 alpha/beta hydrolase [Mycoplasmopsis bovis]	-	-	-	-	-	GO:0016787//hydrolase activity;	-
gene-MBOV_RS02300	1715.23	1542.18	1888.28	1.22442	0.2921	0.463311	0.547805	NC_018077.1	556963	557334	+	372	MBOV_RS02300	GO:0008982	-	3WTRP	M	sp|Q9CKN5|PTYBC_PASMU PTS system N-acetylmuramic acid-specific EIIBC component OS=Pasteurella multocida (strain Pm70) OX=272843 GN=murP PE=3 SV=1	WP_013456494.1 PTS transporter subunit EIIB [Mycoplasmopsis bovis]	P19642|PHI:4631|PafP|562|Escherichia_coli|reduced_virulence	-	-	-	-	GO:0008982//protein-N(PI)-phosphohistidine-sugar phosphotransferase activity;	-
gene-MBOV_RS02680	12402	11814.6	12989.4	1.09944	0.136763	0.470902	0.555936	NC_018077.1	648209	648562	+	354	rplT	GO:0006412;GO:0003735;GO:0019843;GO:0005840	K02887	3WTQH	J	sp|A5IYR6|RL20_MYCAP 50S ribosomal protein L20 OS=Mycoplasma agalactiae (strain PG2) OX=347257 GN=rplT PE=3 SV=1	WP_318023632.1 50S ribosomal protein L20 [Mycoplasmopsis agalactiae]	-	-	-	GO:0006412//translation;	GO:0005840//ribosome;	GO:0003735//structural constituent of ribosome;GO:0019843//rRNA binding;	ko03010(Ribosome)
gene-MBOV_RS04175	11780.6	12226.5	11334.6	0.927048	-0.109284	0.473816	0.558529	NC_018077.1	973497	976205	-	2709	mgtA	GO:0015693;GO:0015444	K01531	3WT2E	P	sp|P0ABB9|ATMA_ECO57 Magnesium-transporting ATPase, P-type 1 OS=Escherichia coli O157:H7 OX=83334 GN=mgtA PE=3 SV=1	WP_013955094.1 magnesium-translocating P-type ATPase [Mycoplasmopsis bovis]	Q669S4|PHI:7573|MgtB|633|Yersinia_pseudotuberculosis|reduced_virulence	VFG018402(gi:161505694) (mgtB) hypothetical protein [Mg2+ transport (CVF005)] [Salmonella enterica subsp. arizonae serovar 62:z4,z23:-- str. RSK2980]	-	GO:0015693//magnesium ion transport;	-	GO:0015444//P-type magnesium transporter activity;	-
gene-MBOV_RS02310	2226.06	2141.79	2310.33	1.07869	0.109282	0.482481	0.567882	NC_018077.1	559295	560224	-	930	tsaD	GO:0006400	K01409	3WSXH	J	sp|A5IYB2|TSAD_MYCAP tRNA N6-adenosine threonylcarbamoyltransferase OS=Mycoplasma agalactiae (strain PG2) OX=347257 GN=tsaD PE=3 SV=1	WP_013954827.1 tRNA (adenosine(37)-N6)-threonylcarbamoyltransferase complex transferase subunit TsaD [Mycoplasmopsis bovis]	-	-	-	GO:0006400//tRNA modification;	-	-	-
gene-MBOV_RS01695	49.7835	43.8131	55.7538	1.27254	0.347709	0.484535	0.569439	NC_018077.1	401155	402105	+	951	MBOV_RS01695	-	-	3WUWS	-	-	WP_014829908.1 variable surface lipoprotein [Mycoplasmopsis bovis]	-	-	-	-	-	-	-
gene-MBOV_RS00175	2363.82	2273.2	2454.43	1.07973	0.110666	0.492912	0.57841	NC_018077.1	34308	35927	-	1620	MBOV_RS00175	GO:0005524;GO:0016887;GO:0042626;GO:0140359	K15583	3WSW1	EP	sp|A2RI77|DPPD_LACLM Dipeptide transport ATP-binding protein DppD OS=Lactococcus lactis subsp. cremoris (strain MG1363) OX=416870 GN=dppD PE=1 SV=1	WP_014829853.1 ABC transporter ATP-binding protein [Mycoplasmopsis bovis]	Q7NAX1|PHI:7715|MGA_0220|2096|Mycoplasma_gallisepticum|reduced_virulence	VFG016532(gi:42561491) (oppF) oligopeptide ABC transporter, permease component [Capsule (CVF591)] [Mycoplasma mycoides subsp. mycoides SC str. PG1]	gb|ADZ12699.1|ARO:3005091|RanA [Riemerella anatipestifer RA-GD]	-	-	GO:0005524//ATP binding;GO:0016887//ATP hydrolysis activity;GO:0042626//ATPase-coupled transmembrane transporter activity;GO:0140359//ABC-type transporter activity;	ko02024(Quorum sensing);ko02010(ABC transporters);ko01501(beta-Lactam resistance)
gene-MBOV_RS00855	4830.45	4974.36	4686.54	0.94214	-0.0859867	0.500398	0.586097	NC_018077.1	200621	201538	-	918	MBOV_RS00855	-	K02335	3WT2S	L	sp|Q98PK2|EX53_MYCPU 5&apos;-3&apos; exonuclease OS=Mycoplasma pulmonis (strain UAB CTIP) OX=272635 GN=polA PE=3 SV=1	WP_013954619.1 5'-3' exonuclease [Mycoplasmopsis bovis]	-	-	-	-	-	-	ko03440(Homologous recombination);ko03420(Nucleotide excision repair);ko03410(Base excision repair);ko03030(DNA replication)
gene-MBOV_RS04130	4069.73	4286.13	3853.33	0.899021	-0.153573	0.50097	0.586097	NC_018077.1	964894	965208	+	315	MBOV_RS04130	-	K03671	3WTYZ	O	sp|P12243|THIO1_SYNE7 Thioredoxin 1 OS=Synechococcus elongatus (strain PCC 7942 / FACHB-805) OX=1140 GN=trxA PE=3 SV=2	WP_013955085.1 thioredoxin family protein [Mycoplasmopsis bovis]	P0AA28|PHI:2644|Thioredoxin_1|28901|Salmonella_enterica|reduced_virulence	-	-	-	-	-	ko05132(Salmonella infection);ko04621(NOD-like receptor signaling pathway)
gene-MBOV_RS01025	389.827	407.938	371.716	0.911207	-0.134149	0.50369	0.588395	NC_018077.1	243446	244522	-	1077	MBOV_RS01025	-	-	-	-	-	WP_232952602.1 hypothetical protein [Mycoplasmopsis bovis]	-	-	-	-	-	-	-
gene-MBOV_RS01195	3558.66	3431.83	3685.48	1.07391	0.102875	0.512641	0.597953	NC_018077.1	282727	283902	+	1176	MBOV_RS01195	GO:0006304;GO:0003677	K01154	3WTS1	V	sp|P44152|T1SH_HAEIN Putative type-1 restriction enzyme HindVIIP specificity protein OS=Haemophilus influenzae (strain ATCC 51907 / DSM 11121 / KW20 / Rd) OX=71421 GN=HI_1286 PE=3 SV=1	WP_013954668.1 restriction endonuclease subunit S [Mycoplasmopsis bovis]	-	-	-	GO:0006304//DNA modification;	-	GO:0003677//DNA binding;	-
gene-MBOV_RS01385	1129.1	1182.92	1075.27	0.909003	-0.137643	0.526659	0.612301	NC_018077.1	318811	319266	+	456	rplI	GO:0006412;GO:0003735;GO:0000311;GO:0022625	K02939	3WTTV	J	sp|A5IY26|RL9_MYCAP 50S ribosomal protein L9 OS=Mycoplasma agalactiae (strain PG2) OX=347257 GN=rplI PE=3 SV=1	WP_013954684.1 50S ribosomal protein L9 [Mycoplasmopsis bovis]	-	-	-	GO:0006412//translation;	GO:0000311//plastid large ribosomal subunit;GO:0022625//cytosolic large ribosomal subunit;	GO:0003735//structural constituent of ribosome;	ko03010(Ribosome)
gene-MBOV_RS02995	443.424	466.168	420.68	0.902421	-0.148127	0.526829	0.612301	NC_018077.1	724608	725651	-	1044	MBOV_RS02995	GO:0008152;GO:0016787	K07024	COG0561	Q	sp|P47507|Y265_MYCGE Putative phosphatase MG265 OS=Mycoplasma genitalium (strain ATCC 33530 / G-37 / NCTC 10195) OX=243273 GN=MG265 PE=3 SV=1	WP_013954925.1 HAD-IIB family hydrolase [Mycoplasmopsis bovis]	-	-	-	GO:0008152//metabolic process;	-	GO:0016787//hydrolase activity;	ko00500(Starch and sucrose metabolism)
gene-MBOV_RS04125	6638.75	6440.39	6837.1	1.0616	0.0862353	0.527303	0.612301	NC_018077.1	962804	964771	+	1968	MBOV_RS04125	GO:0006265;GO:0003677;GO:0003918;GO:0005524	K02470	3WSVJ	L	sp|P43053|GYRB_MYCHP DNA gyrase subunit B OS=Mycoplasma hominis (strain ATCC 23114 / NBRC 14850 / NCTC 10111 / PG21) OX=347256 GN=gyrB PE=3 SV=2	WP_013955084.1 DNA topoisomerase subunit B [Mycoplasmopsis bovis]	-	-	-	GO:0006265//DNA topological change;	-	GO:0003677//DNA binding;GO:0003918//DNA topoisomerase type II (double strand cut, ATP-hydrolyzing) activity;GO:0005524//ATP binding;	-
gene-MBOV_RS03135	564.079	608.787	519.371	0.853125	-0.229171	0.528942	0.613288	NC_018077.1	741236	741535	-	300	rplU	GO:0006412;GO:0003735;GO:0000311;GO:0022625	K02888	3WTV6	J	sp|A5IYZ6|RL21_MYCAP 50S ribosomal protein L21 OS=Mycoplasma agalactiae (strain PG2) OX=347257 GN=rplU PE=3 SV=1	WP_013455997.1 50S ribosomal protein L21 [Mycoplasmopsis bovis]	-	-	-	GO:0006412//translation;	GO:0000311//plastid large ribosomal subunit;GO:0022625//cytosolic large ribosomal subunit;	GO:0003735//structural constituent of ribosome;	ko03010(Ribosome)
gene-MBOV_RS01100	8276.93	8024.58	8529.27	1.06289	0.087996	0.540739	0.625609	NC_018077.1	257222	258772	-	1551	metG	GO:0006431;GO:0004825;GO:0005737	K01874	3WSXZ	J	sp|Q50319|SYM_MYCPU Methionine--tRNA ligase OS=Mycoplasma pulmonis (strain UAB CTIP) OX=272635 GN=metG PE=3 SV=2	WP_014829889.1 methionine--tRNA ligase [Mycoplasmopsis bovis]	-	-	-	GO:0006431//methionyl-tRNA aminoacylation;	GO:0005737//cytoplasm;	GO:0004825//methionine-tRNA ligase activity;	ko00970(Aminoacyl-tRNA biosynthesis);ko00450(Selenocompound metabolism)
gene-MBOV_RS01110	6473.62	6292.19	6655.04	1.05767	0.0808849	0.541176	0.625609	NC_018077.1	259581	261770	-	2190	rnr	GO:0006401;GO:0008997	K12573	3WSUU	J	sp|Q98QL0|RNR_MYCPU Ribonuclease R OS=Mycoplasma pulmonis (strain UAB CTIP) OX=272635 GN=rnr PE=3 SV=1	WP_013456627.1 ribonuclease R [Mycoplasmopsis bovis]	Q2V086|PHI:862|ClaSSD1|5462|Colletotrichum_lagenaria|loss_of_pathogenicity	-	-	GO:0006401//RNA catabolic process;	-	GO:0008997//ribonuclease R activity;	ko03018(RNA degradation)
gene-MBOV_RS00605	2067.83	2193.54	1942.12	0.88538	-0.175632	0.546781	0.63033	NC_018077.1	134318	134764	-	447	MBOV_RS00605	-	K01808	3WTG9	G	sp|P39156|YWLF_BACSU Putative sugar phosphate isomerase YwlF OS=Bacillus subtilis (strain 168) OX=224308 GN=ywlF PE=2 SV=1	WP_014829865.1 RpiB/LacA/LacB family sugar-phosphate isomerase [Mycoplasmopsis bovis]	-	-	-	-	-	-	ko00710(Carbon fixation in photosynthetic organisms);ko00051(Fructose and mannose metabolism);ko00030(Pentose phosphate pathway)
gene-MBOV_RS01970	44.14	39.71	48.5699	1.22311	0.29056	0.54688	0.63033	NC_018077.1	473774	474253	-	480	MBOV_RS01970	-	-	3WTW4	-	-	WP_013456513.1 hypothetical protein [Mycoplasmopsis bovis]	-	-	-	-	-	-	-
gene-MBOV_RS00415	1864.91	1913.93	1815.89	0.948774	-0.0758629	0.562895	0.647829	NC_018077.1	96012	97106	+	1095	MBOV_RS00415	-	K00969	3WT5V	H	sp|P47482|Y240_MYCGE Uncharacterized protein MG240 OS=Mycoplasma genitalium (strain ATCC 33530 / G-37 / NCTC 10195) OX=243273 GN=MG240 PE=3 SV=2	WP_013954540.1 nicotinate-nucleotide adenylyltransferase [Mycoplasmopsis bovis]	-	-	-	-	-	-	ko00760(Nicotinate and nicotinamide metabolism)
gene-MBOV_RS03795	2586.5	2660.16	2512.83	0.944617	-0.0821982	0.563852	0.647972	NC_018077.1	903321	904046	-	726	rsmI	GO:0000451;GO:0008649;GO:0008757	K07056	3WSYS	H	sp|Q98RF5|RSMI_MYCPU Ribosomal RNA small subunit methyltransferase I OS=Mycoplasma pulmonis (strain UAB CTIP) OX=272635 GN=rsmI PE=3 SV=1	WP_013955044.1 16S rRNA (cytidine(1402)-2'-O)-methyltransferase [Mycoplasmopsis bovis]	A0A0H3JLK2|PHI:4960|RsmI|1280|Staphylococcus_aureus|reduced_virulence	-	-	GO:0000451//rRNA 2'-O-methylation;	-	GO:0008649//rRNA methyltransferase activity;GO:0008757//S-adenosylmethionine-dependent methyltransferase activity;	-
gene-MBOV_RS01940	77.5486	70.5645	84.5326	1.19795	0.260566	0.571468	0.655755	NC_018077.1	464084	464671	+	588	MBOV_RS01940	-	-	3WTQ7	-	-	WP_013954780.1 hypothetical protein [Mycoplasmopsis bovis]	-	-	-	-	-	-	-
gene-MBOV_RS01795	3075.61	3179.51	2971.72	0.934647	-0.0975072	0.574603	0.658381	NC_018077.1	428014	429429	-	1416	MBOV_RS01795	-	-	3WV3D	S	-	WP_013954750.1 BspA family leucine-rich repeat surface protein [Mycoplasmopsis bovis]	-	-	-	-	-	-	-
gene-MBOV_RS00900	1.23639	0.25992	2.21286	8.51361	3.08977	0.585263	0.66961	NC_018077.1	216095	216286	+	192	MBOV_RS00900	-	-	3WTAG	-	-	WP_014829880.1 hypothetical protein [Mycoplasmopsis bovis]	-	-	-	-	-	-	-
gene-MBOV_RS03630	5.97588	4.33268	7.61908	1.75852	0.814358	0.590082	0.674132	NC_018077.1	869933	870667	-	735	MBOV_RS03630	-	-	3WTM4	-	-	WP_013955020.1 hypothetical protein [Mycoplasmopsis bovis]	-	-	-	-	-	-	-
gene-MBOV_RS00925	1709.02	1884.04	1534	0.814207	-0.296533	0.591562	0.674831	NC_018077.1	222286	222735	-	450	MBOV_RS00925	-	-	3WUGY	-	-	WP_013954624.1 hypothetical protein [Mycoplasmopsis bovis]	-	-	-	-	-	-	-
gene-MBOV_RS03220	22.831	25.771	19.891	0.771835	-0.373636	0.592612	0.67504	NC_018077.1	767288	767776	-	489	MBOV_RS03220	-	-	-	-	-	WP_013954954.1 hypothetical protein [Mycoplasmopsis bovis]	-	-	-	-	-	-	-
gene-MBOV_RS01615	4.34377	5.86497	2.82258	0.481261	-1.05511	0.598398	0.680634	NC_018077.1	381382	382626	-	1245	MBOV_RS01615	GO:0004803	-	3WTE1	L	sp|P19769|INSK_ECOLI Putative transposase InsK for insertion sequence element IS150 OS=Escherichia coli (strain K12) OX=83333 GN=insK PE=2 SV=2	WP_013954717.1 IS3 family transposase [Mycoplasmopsis bovis]	W0H866|PHI:3165|HopA1|36746|Pseudomonas_cichorii|effector_(plant_avirulence_determinant)__unaffected_pathogenicity	VFG012837(gi:82524546) (ipaH2.5) invasion plasmid antigen, fragment [Mxi-Spa TTSS effectors controlled by MxiE (CVF465)] [Shigella dysenteriae Sd197]	-	-	-	GO:0004803//transposase activity;	-
gene-MBOV_RS03850	1041.27	1010.71	1071.83	1.06047	0.0847064	0.605675	0.687905	NC_018077.1	912931	913464	+	534	MBOV_RS03850	-	-	3WTYH	-	-	WP_013955053.1 hypothetical protein [Mycoplasmopsis bovis]	-	-	-	-	-	-	-
gene-MBOV_RS04650	1547.62	1581.57	1513.67	0.957066	-0.0633096	0.608865	0.690521	NC_018077.1	592099	592731	-	633	MBOV_RS04650	-	-	3WUDS	-	-	WP_013954846.1 hypothetical protein [Mycoplasmopsis bovis]	-	-	-	-	-	-	-
gene-MBOV_RS02260	12033.6	11720.5	12346.7	1.05342	0.0750854	0.619508	0.701568	NC_018077.1	543475	545463	+	1989	MBOV_RS02260	-	-	3WSZB	L	-	WP_013954821.1 BspA family leucine-rich repeat surface protein [Mycoplasmopsis bovis]	-	-	-	-	-	-	-
gene-MBOV_RS01660	4807.34	4677.26	4937.43	1.05562	0.0780946	0.625174	0.706956	NC_018077.1	391785	392789	+	1005	plsX	GO:0008610;GO:0043811	K03621	3WT94	I	sp|A5IYM9|PLSX_MYCAP Phosphate acyltransferase OS=Mycoplasma agalactiae (strain PG2) OX=347257 GN=plsX PE=3 SV=1	WP_013456463.1 phosphate acyltransferase PlsX [Mycoplasmopsis bovis]	X5ELF9|PHI:10347|PlsX|1280|Staphylococcus_aureus|reduced_virulence	-	-	GO:0008610//lipid biosynthetic process;	-	GO:0043811//phosphate:acyl-[acyl carrier protein] acyltransferase activity;	ko00561(Glycerolipid metabolism)
gene-MBOV_RS02915	1321.37	1276.43	1366.3	1.07041	0.0981616	0.63864	0.721135	NC_018077.1	704632	705033	-	402	rpsK	GO:0006412;GO:0003735;GO:0005840	K02948	3WTM3	J	sp|Q6KI30|RS11_MYCMO 30S ribosomal protein S11 OS=Mycoplasma mobile (strain ATCC 43663 / 163K / NCTC 11711) OX=267748 GN=rpsK PE=3 SV=1	WP_004023933.1 MULTISPECIES: 30S ribosomal protein S11 [Mycoplasmopsis]	-	-	-	GO:0006412//translation;	GO:0005840//ribosome;	GO:0003735//structural constituent of ribosome;	ko03010(Ribosome)
gene-MBOV_RS03550	38.1036	41.9028	34.3044	0.818666	-0.288654	0.642006	0.723885	NC_018077.1	854162	854446	-	285	MBOV_RS03550	GO:0008643;GO:0009401;GO:0008982	K02822	3WTTI	G	sp|Q9EXD8|ULAB_MYCPN Ascorbate-specific PTS system EIIB component OS=Mycoplasma pneumoniae (strain ATCC 29342 / M129) OX=272634 GN=ulaB PE=1 SV=1	WP_013456143.1 PTS sugar transporter subunit IIB [Mycoplasmopsis bovis]	-	-	-	GO:0008643//carbohydrate transport;GO:0009401//phosphoenolpyruvate-dependent sugar phosphotransferase system;	-	GO:0008982//protein-N(PI)-phosphohistidine-sugar phosphotransferase activity;	ko02060(Phosphotransferase system (PTS));ko00053(Ascorbate and aldarate metabolism)
gene-MBOV_RS00690	6198.47	6351.49	6045.45	0.951816	-0.0712461	0.64568	0.726973	NC_018077.1	154159	156060	+	1902	MBOV_RS00690	-	K11069	3WTA5	E	-	WP_013954584.1 membrane protein [Mycoplasmopsis bovis]	-	-	-	-	-	-	ko02010(ABC transporters)
gene-MBOV_RS00945	5880.03	6044.68	5715.38	0.945522	-0.0808171	0.647504	0.727974	NC_018077.1	227307	228326	+	1020	MBOV_RS00945	-	-	3WUA2	-	-	WP_013954628.1 hypothetical protein [Mycoplasmopsis bovis]	-	-	-	-	-	-	-
gene-MBOV_RS03525	242.901	251.738	234.064	0.929791	-0.105021	0.651625	0.730525	NC_018077.1	850942	851412	-	471	MBOV_RS03525	-	-	3WTU6	-	-	WP_013456195.1 hypothetical protein [Mycoplasmopsis bovis]	-	-	-	-	-	-	-
gene-MBOV_RS04570	385.414	393.882	376.947	0.957004	-0.0634038	0.651651	0.730525	NC_018077.1	189498	189893	-	396	MBOV_RS04570	-	K07316	3WSYB	L	-	WP_050900040.1 hypothetical protein [Mycoplasmopsis bovis]	-	-	-	-	-	-	-
gene-MBOV_RS02855	4828.02	4736.16	4919.88	1.03879	0.0549065	0.665248	0.744695	NC_018077.1	693216	694484	-	1269	obgE	GO:0003924	K03979	3WSWY	S	sp|A5IYU8|OBG_MYCAP GTPase Obg OS=Mycoplasma agalactiae (strain PG2) OX=347257 GN=obg PE=3 SV=1	WP_013954914.1 GTPase ObgE [Mycoplasmopsis bovis]	-	-	-	-	-	GO:0003924//GTPase activity;	-
gene-MBOV_RS00615	1.06499	0.25992	1.87006	7.19473	2.84694	0.668263	0.746995	NC_018077.1	136955	137341	+	387	MBOV_RS00615	-	-	3WU0G	-	-	WP_014829866.1 hypothetical protein [Mycoplasmopsis bovis]	-	-	-	-	-	-	-
gene-MBOV_RS00805	4.92591	3.58001	6.27182	1.7519	0.808921	0.671901	0.749984	NC_018077.1	185146	185598	+	453	MBOV_RS00805	-	-	-	-	-	WP_013954606.1 hypothetical protein [Mycoplasmopsis bovis]	-	-	-	-	-	-	-
gene-MBOV_RS01075	1.40254	0.652215	2.15286	3.30085	1.72284	0.688268	0.767152	NC_018077.1	254416	254568	-	153	rpmG	GO:0006412;GO:0003735;GO:0000315;GO:0022625	K02913	3WTX8	J	sp|A5IXZ0|RL332_MYCAP 50S ribosomal protein L33 2 OS=Mycoplasma agalactiae (strain PG2) OX=347257 GN=rpmG2 PE=3 SV=1	WP_004024364.1 MULTISPECIES: 50S ribosomal protein L33 [Mycoplasmopsis]	-	-	-	GO:0006412//translation;	GO:0000315//organellar large ribosomal subunit;GO:0022625//cytosolic large ribosomal subunit;	GO:0003735//structural constituent of ribosome;	ko03010(Ribosome)
gene-MBOV_RS00480	1.37429	0.51984	2.22875	4.28737	2.10009	0.690811	0.768885	NC_018077.1	106232	106465	+	234	MBOV_RS00480	-	-	3WU73	-	-	WP_014829862.1 hypothetical protein [Mycoplasmopsis bovis]	-	-	-	-	-	-	-
gene-MBOV_RS03890	958.908	1001.27	916.55	0.915391	-0.12754	0.706546	0.785275	NC_018077.1	920115	920561	-	447	MBOV_RS03890	-	K09748	3WTQ4	S	sp|Q6KIE1|RIMP_MYCMO Ribosome maturation factor RimP OS=Mycoplasma mobile (strain ATCC 43663 / 163K / NCTC 11711) OX=267748 GN=rimP PE=3 SV=1	WP_013456594.1 ribosome assembly cofactor RimP [Mycoplasmopsis bovis]	-	-	-	-	-	-	-
gene-MBOV_RS02935	4795.1	4891.7	4698.5	0.960505	-0.0581356	0.708974	0.78685	NC_018077.1	705785	706534	-	750	map	GO:0036211	K01265	3WT36	E	sp|Q59509|MAP1_MYCCT Methionine aminopeptidase OS=Mycoplasma capricolum subsp. capricolum (strain California kid / ATCC 27343 / NCTC 10154) OX=340047 GN=map PE=3 SV=2	WP_013954923.1 type I methionyl aminopeptidase [Mycoplasmopsis bovis]	D2TI55|PHI:9334|Map|67825|Citrobacter_rodentium|effector_(plant_avirulence_determinant)	-	-	GO:0036211//protein modification process;	-	-	-
gene-MBOV_RS03215	1920.02	1944.38	1895.66	0.974943	-0.036611	0.714396	0.791396	NC_018077.1	766479	767231	+	753	MBOV_RS03215	-	-	3WUU1	-	-	WP_014829967.1 hypothetical protein [Mycoplasmopsis bovis]	-	-	-	-	-	-	-
gene-MBOV_RS01760	95.8304	90.9094	100.752	1.10826	0.148301	0.715105	0.791396	NC_018077.1	422867	423673	-	807	dcm	GO:0006304;GO:0003886	K00558	3WSV9	H	sp|P15840|MTSI_SPISQ CPG DNA methylase OS=Spiroplasma monobiae (strain ATCC 33825 / MQ-1) OX=2136 GN=sssIM PE=3 SV=3	WP_226057283.1 DNA (cytosine-5-)-methyltransferase [Mycoplasmopsis bovis]	-	-	-	GO:0006304//DNA modification;	-	GO:0003886//DNA (cytosine-5-)-methyltransferase activity;	ko00270(Cysteine and methionine metabolism)
gene-MBOV_RS02385	8054.2	8193.82	7914.58	0.965921	-0.0500232	0.722458	0.798286	NC_018077.1	575367	576305	-	939	MBOV_RS02385	-	-	3WUAW	-	-	WP_013456488.1 hypothetical protein [Mycoplasmopsis bovis]	-	-	-	-	-	-	-
gene-MBOV_RS01895	25.5422	23.5337	27.5507	1.17069	0.227364	0.723383	0.798286	NC_018077.1	454215	455066	+	852	MBOV_RS01895	-	-	3WUIV	-	-	WP_013954770.1 hypothetical protein [Mycoplasmopsis bovis]	-	-	-	-	-	-	-
gene-MBOV_RS03570	0.56021	0	1.12042	Inf	Inf	0.731516	0.804469	NC_018077.1	858857	859093	-	237	MBOV_RS03570	-	-	3WTS7	L	-	WP_013955005.1 hypothetical protein [Mycoplasmopsis bovis]	-	-	-	-	-	-	-
gene-MBOV_RS00960	4402.85	4491.12	4314.58	0.960692	-0.0578547	0.731991	0.804469	NC_018077.1	229516	230913	+	1398	MBOV_RS00960	-	-	3WTXG	-	-	WP_013954630.1 CvpA family protein [Mycoplasmopsis bovis]	-	-	-	-	-	-	-
gene-MBOV_RS00270	0.558195	0	1.11639	Inf	Inf	0.732088	0.804469	NC_018077.1	63801	64046	-	246	MBOV_RS00270	-	K00057	3WT0R	I	-	WP_041323921.1 hypothetical protein [Mycoplasmopsis bovis]	-	-	-	-	-	-	ko00564(Glycerophospholipid metabolism)
gene-MBOV_RS01730	111.983	116.696	107.27	0.91922	-0.121518	0.744139	0.816558	NC_018077.1	414995	415777	+	783	MBOV_RS01730	-	-	3WUWI	-	-	WP_013954734.1 variable surface lipoprotein [Mycoplasmopsis bovis]	-	-	-	-	-	-	-
gene-MBOV_RS04620	0.875517	0.291841	1.45919	4.99996	2.32192	0.762775	0.835829	NC_018077.1	426266	426418	-	153	MBOV_RS04620	-	-	3WUU1	-	-	WP_014829916.1 variable surface lipoprotein [Mycoplasmopsis bovis]	-	-	-	-	-	-	-
gene-MBOV_RS02430	340.178	345.942	334.414	0.966678	-0.048892	0.765823	0.83633	NC_018077.1	583834	584274	+	441	MBOV_RS02430	-	-	3WTUG	-	-	WP_226057264.1 hypothetical protein [Mycoplasmopsis bovis]	-	-	-	-	-	-	-
gene-MBOV_RS04535	4.9246	4.03615	5.81305	1.44025	0.526318	0.765996	0.83633	NC_018077.1	892220	892396	-	177	MBOV_RS04535	-	K01893	3WTU9	J	-	WP_013955038.1 hypothetical protein [Mycoplasmopsis bovis]	-	-	-	-	-	-	ko00970(Aminoacyl-tRNA biosynthesis)
gene-MBOV_RS02280	7112.45	7029.46	7195.43	1.02361	0.0336675	0.766457	0.83633	NC_018077.1	550945	552903	+	1959	MBOV_RS02280	-	-	3WSXP	M	-	WP_013954824.1 S41 family peptidase [Mycoplasmopsis bovis]	A0A0H2XGW3|PHI:7589|CtpA|1280|Staphylococcus_aureus|reduced_virulence	-	-	-	-	-	-
[truncated: 65 more rows]
